# Supplementary material for: Impaired muscle mitochondrial energetics is associated with uremic metabolite accumulation in chronic kidney disease
Source: JCI Insight. 2020 Dec 8;6(1):e139826. doi: 10.1172/jci.insight.139826 (PMC7821598; doi:10.1172/jci.insight.139826)
Supplement: Supplemental Tables 1-6 [file jciinsight-6-139826-s028.xlsx]

## Sheet: SkM Global Pos Ion
row ID	row m/z	row retention time	ID	Identification method	Molecular formula	Name	[Con009 - male]p.mzXML Peak height	[Con010 - male]p.mzXML Peak height	[Con011 - male]p.mzXML Peak height	[Con014 -female]p.mzXML Peak height	[Con015 -female]p.mzXML Peak height	[Con016 - female]p.mzXML Peak height	[Con017 - female]p.mzXML Peak height	[Con018 - female]p.mzXML Peak height	[CKD009 - male]p.mzXML Peak height	[CKD010 - male]p.mzXML Peak height	[CKD011 - male]p.mzXML Peak height	[CKD012 -male]p.mzXML Peak height	[CKD013 - male]p.mzXML Peak height	[CKD014 - female]p.mzXML Peak height	[CKD015 - female]p.mzXML Peak height	[CKD016 - female]p.mzXML Peak height	[CKD017 - female]p.mzXML Peak height	[CKD018 - female]p.mzXML Peak height	1[Pooled_Control_Male]p.mzXML Peak height	1[Pooled_Control_Female]p.mzXML Peak height	1[Pooled_CKD_Male]p.mzXML Peak height	1[Pooled_CKD_Female]p.mzXML Peak height
5637	343.122	0.92		Positive_Garrett_MetaboliteStd_Library_RP_edited190703JGC.csv	C12H22O11	Trehalose/Sucrose	0	96142.8	0	132005	0	504799	73230.5	0	88118	430614	128351	29742	0	251023	0	0	0	5815.51	0	207617	170286	50022.1
6017	190.086	10.68	74706p	Positive_Garrett_MetaboliteStd_Library_RP_edited190703JGC.csv	C11H11NO2	METHYL INDOLE-3-ACETATE	0	0	5848.87	0	0	0	0	0	20731.4	15008.6	8152.07	8380.56	15571.2	4545.2	5454.25	5141.42	7233.18	0	0	0	9213.98	5280.94
1977	527.158	1.06	439242p	Positive_Garrett_MetaboliteStd_Library_RP_edited190703JGC.csv	C18H32O16	D-(+)-RAFFINOSE	31308.8	22017.8	21903.3	117786	26478.5	198181	84395.1	35381.6	102397	87240.2	157697	26153.1	21077.3	99211.2	73566.4	56804.8	37368.4	43292.9	19227.9	96723.7	94163	58326.9
4005	136.042	1.03	778p	Positive_Garrett_MetaboliteStd_Library_RP_edited190703JGC.csv	C4H9NO2S	HOMOCYSTEINE	5276.2	5491.03	3272.97	4276.5	3558.45	4177.3	4191.91	3114.54	4795.69	0	6570.33	0	3636.65	2817.38	3703.12	0	6703.83	0	3260.16	4351.19	3372.16	0
5918	142.048	0.75	99289p	Positive_Garrett_MetaboliteStd_Library_RP_edited190703JGC.csv	C4H9NO3	L-ALLOTHREONINE	33750.5	10970.8	10832.9	35167.4	89809.3	12987.3	23071.9	38778.6	27630.8	37962.8	21612.1	12777	15183.7	18818.4	10760.2	17515.1	13483.3	22442.1	34819.4	22910.7	27345.2	20470
10412	190.071	2.33	185p	Positive_Garrett_MetaboliteStd_Library_RP_edited190703JGC.csv	C7H11NO5	N-ACETYL-DL-GLUTAMIC ACID	11997.6	11001.7	11646	9908.91	16656.6	15883.4	5769.87	4961.75	13648.9	19079.2	10561.1	13933.3	14214.3	13640.4	16074.2	14236.7	15308.3	5677.73	9370.61	13519.3	13952.4	13908.9
5387	689.21	0.99	439531p	Positive_Garrett_MetaboliteStd_Library_RP_edited190703JGC.csv	C24H42O21	STACHYOSE	10048	13430.5	4116.85	66216.2	15638	17261.4	11782	9337.84	6418.1	0	13841.2	14214.3	5758.78	13347.7	16683.3	11526.7	11101.7	26986.9	81343.7	24236.1	12208.2	12715.6
6889	244.079	0.86	ISO-13p	Positive_Garrett_MetaboliteStd_Library_RP_edited190703JGC.csv	C8H15NO6	N-ACETYL-HEXOSAMINE	22826.5	8981.71	16790.5	39101.8	18291	22901.6	7359.13	7095.61	18395.4	10934.9	26294.3	11537.5	8972.3	12378.8	58065.5	27970.2	30404.5	17617.3	24897.6	11070.2	30039.1	31738.6
1793	187.057	0.99	ISO-17p	Positive_Garrett_MetaboliteStd_Library_RP_edited190703JGC.csv	C6H12O5	6-DEOXY-HEXOSE	63696.7	53579.1	72470.1	61692	50100.9	62806.4	54785.8	41832.7	80931.5	116621	85405.1	70479.7	64573.9	57998.6	96387	55975.2	62151.1	72795.8	65938.3	60810	94778.5	78837.5
5707	385.128	4.58	439155p	Positive_Garrett_MetaboliteStd_Library_RP_edited190703JGC.csv	C14H20N6O5S	S-(5'-ADENOSYL)-L-HOMOCYSTEINE	14877.3	16846.1	14761.4	27102.5	24653	44964.7	29366.4	26673.4	17253.4	20794.3	13535	15793.1	11421.8	23973.2	25374.1	17498	21495.6	26132.4	21974.3	32534.7	16977.3	23392.8
5599	139.05	2.1	736715p	Positive_Garrett_MetaboliteStd_Library_RP_edited190703JGC.csv	C6H6N2O2	UROCANATE	32785.8	40540.5	45871.2	18939.9	26159.9	71346.5	21568.9	28405.8	25685.1	53700.4	38193.1	44470.9	33496.1	25036.2	35480.9	47280.9	28030.8	28720.5	58357.8	39955.6	49290.5	36420.3
3893	268.103	5.7	60961p	Positive_Garrett_MetaboliteStd_Library_RP_edited190703JGC.csv	C10H13N5O4	ADENOSINE	52790.6	46228.4	42688.3	83745.3	66512.9	64511.1	55255.9	41201.1	45078.8	63374.7	36972.6	50869.9	38267.8	38530	99048.6	51353.9	75104.5	65235.8	125570	72340.5	50228.5	71632.4
5686	228.098	2.16	13711p	Positive_Garrett_MetaboliteStd_Library_RP_edited190703JGC.csv	C9H13N3O4	DEOXYCYTIDINE	37263	26648.5	25408.8	29640.5	65258.2	104134	33011.3	19700.1	22963.2	23463.9	26111.1	31615.1	23450.2	20004.1	44089.9	18481.9	16535.9	27139.1	23949.2	54756.5	27007.6	25303.7
7318	175.058	0.72	ISO-08p	Positive_Garrett_MetaboliteStd_Library_RP_edited190703JGC.csv	C5H12O5	C5-SUGAR ALCOHOL	69880.3	62467.4	0	277491	255001	153467	124596	229823	193680	142941	23974.8	246239	181395	16443.3	201542	41417.4	26568	192253	122285	350085	158339	127484
3610	202.068	0.68	24154p	Positive_Garrett_MetaboliteStd_Library_RP_edited190703JGC.csv	C6H13NO5	D-(+)-GALACTOSAMINE	173669	115540	356695	227994	283569	164414	229874	357078	267857	273620	326847	249277	98983.5	307046	158709	336638	280409	380984	205459	211832	214852	270592
1679	136.062	1.73	190p	Positive_Garrett_MetaboliteStd_Library_RP_edited190703JGC.csv	C5H5N5	ADENINE	71195.6	55268.7	41577.6	343082	127041	51254.7	108082	84030.7	20425.7	36884.5	20916.8	41350.4	17729.3	27023.1	323098	25075.4	153432	71282.9	286478	157346	30891.8	136865
5148	217.068	1.07	94214p	Positive_Garrett_MetaboliteStd_Library_RP_edited190703JGC.csv	C7H14O6	METHYL BETA-D-GALACTOSIDE	70473	78846.2	93385.2	74319.2	66395.4	63734.8	56682.9	42531.2	57771.1	46668.8	73490.6	87280.1	36996.9	38817.1	51200.3	48642	47427.3	56262.2	115344	72329.7	62637.4	54985.9
3507	339.07	1.57	65110p	Positive_Garrett_MetaboliteStd_Library_RP_edited190703JGC.csv	C9H15N4O8P	5-AMINOIMIDAZOLE-4-CARBOXAMIDE-1-BETA-D-RIBOFURANOSYL 5'-MONOPHOSPHATE	36305.5	36722.8	30214.4	11433.3	21754.8	98479.7	28438.8	26170.6	34622.6	79855.1	23949.4	32198.2	54945.4	15894.6	108640	59793.5	57156.8	31108.4	38743.9	53091.1	44184.7	51062.8
2745	139.05	2.2	736715p	Positive_Garrett_MetaboliteStd_Library_RP_edited190703JGC.csv	C6H6N2O2	UROCANATE	53148	51729.1	56151.2	47251	51771.7	92653.1	59855	48495.5	44464.4	49930.6	48453.5	47862.3	43714.1	35930.8	58118.6	41674.9	49882	40924.1	53562.6	65085.2	61811.1	56395.2
6063	136.042	0.94	778p	Positive_Garrett_MetaboliteStd_Library_RP_edited190703JGC.csv	C4H9NO2S	HOMOCYSTEINE	78007.8	70459.7	72384.8	44016.2	80408	150374	83996.9	72395.1	63425.9	106946	61286.4	88640.5	53873.4	61103.7	56345.3	111375	59977.9	73073.6	71156.7	119692	96858.3	97966.4
5412	154.047	2.34	88064p	Positive_Garrett_MetaboliteStd_Library_RP_edited190703JGC.csv	C5H9NO3	N-ACETYL-L-ALANINE	47329.2	55228.7	55351.1	49328	39523.1	79595.7	34403.8	38511.7	52717.3	69539.6	51065.1	66145.5	60238.1	32659.1	71260	49837.5	43503.7	33438.7	75107.7	49843.5	66947.4	55152.6
2405	130.086	1.34	439227p	Positive_Garrett_MetaboliteStd_Library_RP_edited190703JGC.csv	C6H11NO2	PIPECOLATE/L-PIPECOLIC ACID	218490	100323	129576	90890.2	99486.9	135075	73745.5	55624.1	269067	807185	335692	187454	196021	82339.6	128909	95845.6	97440.6	84647.8	111596	112016	384604	106084
6067	177.102	6.77	5202p	Positive_Garrett_MetaboliteStd_Library_RP_edited190703JGC.csv	C10H12N2O	SEROTONIN	39340.6	60153	44207.4	53737.9	45138.8	63561.4	37167.8	33862.7	41860.5	43559.8	38442.3	71635.2	43231.1	22372.7	46103.1	31140.2	43058	37160.4	55739.3	50230	42549.6	33340.4
5677	613.159	4.03	65359p	Positive_Garrett_MetaboliteStd_Library_RP_edited190703JGC.csv	C20H32N6O12S2	Glutathione Disulfide	53585.9	30421.5	60163.1	30511.3	42302.8	115015	34199	39409.2	53948.1	51873.6	45650.6	43545.4	48168.4	40117.6	39592.3	24355.1	31362.7	54971.2	67010.7	55796.3	51553.4	37404.6
4745	110.059	1.8	5801p	Positive_Garrett_MetaboliteStd_Library_RP_edited190703JGC.csv	C6H7NO	2-AMINOPHENOL	81456.2	89808.8	88830.3	72702.5	67344	96008.8	69821	73919.5	83674.5	81760.3	72930.6	87032.9	65320.5	58456.5	93844.9	95853.2	82537.4	66233.3	94060.4	96650.6	94994.5	100349
2719	191.103	0.84	439283p	Positive_Garrett_MetaboliteStd_Library_RP_edited190703JGC.csv	C7H14N2O4	LL-2,6-DIAMINOHEPTANEDIOATE	60180.2	55566.6	50793.6	167846	84687.2	145899	85892.6	69022.3	78280.9	81762.4	81464.9	94923.7	57697	86406.6	166239	101760	129490	105360	79081.2	129408	86136	134482
3493	283.018	0.78	ISO-18p	Positive_Garrett_MetaboliteStd_Library_RP_edited190703JGC.csv	C6H13O9P	GLUCOSE/FRUCTOSE-PHOSPHATE	50085.5	35632.9	38028.3	660130	64782.1	94228	41005.3	53302.7	45033.3	61302.7	35575.8	37448.1	35133.6	51552.2	123900	72873	137737	80945.9	267798	181471	46798	99793.1
2766	133.06	1.29	111p	Positive_Garrett_MetaboliteStd_Library_RP_edited190703JGC.csv	C4H8N2O3	3-UREIDOPROPIONATE	129634	176617	62472.7	90767.1	102180	189991	45921.7	79935.6	156100	148812	76148.4	327029	151691	72726.1	214592	167219	91686.8	58331.6	89753.2	143803	211324	149653
3874	113.034	1.46	1174p	Positive_Garrett_MetaboliteStd_Library_RP_edited190703JGC.csv	C4H4N2O2	URACIL	200628	246199	210493	82271.5	106481	274789	80450.3	99263.8	189971	292115	141275	281262	245349	141817	169998	166627	101134	85040.9	635216	161313	274976	163973
1155	232.154	7.38	10177002p	Positive_Garrett_MetaboliteStd_Library_RP_edited190703JGC.csv	C11H21NO4	Isobutyrylcarnitine	331741	634287	466982	624936	361546	654722	134138	185209	244277	162285	196985	504713	276086	172192	190856	342682	128431	199732	542428	434864	310126	231603
2035	140.031	1.27	10972p	Positive_Garrett_MetaboliteStd_Library_RP_edited190703JGC.csv	C4H7NO3	N-ACETYLGLYCINE	110796	142952	100689	108265	113308	116530	73927.8	113151	149104	100147	115087	182309	161128	68704.9	132383	112262	101239	72273	92851.4	84742	151393	103143
3961	163.108	0.62	1029p	Positive_Garrett_MetaboliteStd_Library_RP_edited190703JGC.csv	C6H14N2O3	DL-5-HYDROXYLYSINE	62392.9	45838.8	45440.1	70700	44890.7	68108	55353.4	58941.9	54228.3	83602.6	52272.3	70119.5	48378.2	49108	73822.4	77868.9	52932.6	59190.4	74930.9	68767.6	83916.4	70506.1
1772	133.049	6.09	11756p	Positive_Garrett_MetaboliteStd_Library_RP_edited190703JGC.csv	C5H8O4	ETHYLMALONIC ACID	87835.5	58428.4	80089	65534.2	56700.4	222166	39737.7	48033.4	55523.3	149465	73323.3	81134.2	68191.7	65611	95736	118891	77090.3	72539.5	130864	102707	102386	100264
1318	171.026	1.62		Positive_Garrett_MetaboliteStd_Library_RP_edited190703JGC.csv	C5H8O5	2-hydroxyglutarate+Na	123069	147711	123641	87778.7	110707	141475	126554	146500	110889	106029	76908.1	106377	127964	94802.3	107847	79692.1	122601	110891	259533	145000	112116	126390
2548	248.031	1.92	1051p	Positive_Garrett_MetaboliteStd_Library_RP_edited190703JGC.csv	C8H10NO6P	PYRIDOXAL 5'-PHOSPHATE	90160.2	81696.8	89310.4	79805	91039.7	142524	79895.4	68243	95562.2	100071	94730.8	99699.6	73502.9	70610.4	69878.1	66129.6	58572.4	61821.3	72289.5	100663	93413.5	70954.2
1920	215.016	1.3	1198p	Positive_Garrett_MetaboliteStd_Library_RP_edited190703JGC.csv	C6H8O7	ISOCITRIC ACID	460553	168510	427192	184621	231803	269377	182499	189616	270737	421400	274615	233119	379325	213115	34127.6	87196.7	127933	122134	60463.4	23145.9	22800.4	10229
2303	233.026	0.78	33037p	Positive_Garrett_MetaboliteStd_Library_RP_edited190703JGC.csv	C6H10O8	D-SACCHARIC ACID	127463	140401	140681	73724.5	72683.3	43038.5	84404.6	70616.9	108743	62041.9	98337.8	144226	136646	90593	85625	78082.4	93061.8	79595.5	176340	97189.9	136895	97775.3
5152	112.05	0.94	597p	Positive_Garrett_MetaboliteStd_Library_RP_edited190703JGC.csv	C4H5N3O	CYTOSINE	67118	129722	99703.7	83222.4	120929	111848	113776	82891.7	105581	126282	94382.7	111575	189430	97933	72656.5	114322	109632	64378.5	94298	95107	128683	109979
3952	223.075	0.69	439258p	Positive_Garrett_MetaboliteStd_Library_RP_edited190703JGC.csv	C7H14N2O4S	L-CYSTATHIONINE	130641	54561.9	117706	78629.9	123847	154784	83779.8	95815	106713	171144	139748	152528	145869	69891.2	191352	110403	83400.6	100340	55108.4	148380	122888	105266
3389	162.076	0.78		Positive_Garrett_MetaboliteStd_Library_RP_edited190703JGC.csv	C6H11NO4	L-2-Aminoadipic Acid	140840	113314	235682	116780	147979	188994	99803.3	91736.4	133315	153659	162042	119222	174220	89731.2	125467	100351	94510.3	103061	129939	137176	144972	111874
1887	261.036	0.89	ISO-14p	Positive_Garrett_MetaboliteStd_Library_RP_edited190703JGC.csv	C6H13O9P	HEXOSE-6-PHOSPHATE	168302	228519	74662.7	346849	79097.8	1.55296e+06	325948	110785	343731	975368	509455	139861	118633	655082	215243	156528	100366	116445	91301	838922	482787	316311
1506	157.025	1.28	967p	Positive_Garrett_MetaboliteStd_Library_RP_edited190703JGC.csv	C5H4N2O4	OROTIC ACID	119730	110605	114152	124645	126957	139565	108894	111559	118087	122169	102571	115129	115691	106985	129722	110157	113249	114188	103178	122128	117788	122994
1557	189.123	6.69	92843p	Positive_Garrett_MetaboliteStd_Library_RP_edited190703JGC.csv	C8H16N2O3	Glycyl-L-leucine	120656	139669	150389	106861	110464	255221	109819	104781	118099	184955	125640	174970	128970	101061	140245	181500	140770	117108	151705	167162	167601	158025
1205	173.021	0.78	439162p	Positive_Garrett_MetaboliteStd_Library_RP_edited190703JGC.csv	C3H9O6P	SN-GLYCEROL 3-PHOSPHATE	176891	236272	231970	63990.6	171765	175513	195785	172949	117975	354255	101261	206932	368219	174754	71286.6	120940	68565.6	107330	2.12679e+06	192617	246932	119699
988	176.055	1.56	65065p	Positive_Garrett_MetaboliteStd_Library_RP_edited190703JGC.csv	C6H9NO5	N-ACETYL-L-ASPARTIC ACID	115190	163136	132039	187195	240466	329603	146249	241612	230523	294804	137627	114788	200550	318702	142288	244979	403083	155986	120775	270163	219392	261714
1467	173.042	0.8	10975657p	Positive_Garrett_MetaboliteStd_Library_RP_edited190703JGC.csv	C5H10O5	D-Ribose	136184	153655	124305	110279	122051	146511	132177	117781	158227	148016	140233	191793	208388	104716	123063	130875	169610	150265	195456	139742	192661	162373
1002	232.154	7.47	213144p	Positive_Garrett_MetaboliteStd_Library_RP_edited190703JGC.csv	C11H21NO4	Butyrylcarnitine	388647	386723	255558	280200	150655	685150	219877	237456	220805	664108	197038	340962	353003	225797	489949	209167	281164	326131	763646	383663	417164	360867
3377	489.114	0.94	13804p	Positive_Garrett_MetaboliteStd_Library_RP_edited190703JGC.csv	C14H26N4O11P2	CYTIDINE 5'-DIPHOSPHOCHOLINE	86868.8	203924	97086.7	136894	169051	207894	136567	130090	103656	182608	125512	110521	243767	138363	161329	145245	135734	135349	126902	171400	174658	144715
1192	310.113	0.85	439197p	Positive_Garrett_MetaboliteStd_Library_RP_edited190703JGC.csv	C11H19NO9	N-ACETYLNEURAMINATE	125209	137476	135222	198370	195157	341730	219815	175696	115101	153523	142511	153788	162975	167988	219335	226352	190907	217979	192899	275720	154539	227341
897	399.144	0.81	34755p	Positive_Garrett_MetaboliteStd_Library_RP_edited190703JGC.csv	C15H22N6O5S	S-(5'-ADENOSYL)-L-METHIONINE	124020	76794.2	95940.5	352100	389457	568418	420718	280623	168463	256824	113360	107658	76559.1	284486	300697	228317	299314	380277	202198	395502	137608	306300
926	131.034	1.62		Positive_Garrett_MetaboliteStd_Library_RP_edited190703JGC.csv	C5H8O5	2-hydroxyglutarate-water	229349	271838	239086	158646	189796	263003	225339	265861	182059	186387	137813	194872	237822	165865	210505	172840	198692	194980	447655	260640	228539	201918
5367	527.157	0.87	439242p	Positive_Garrett_MetaboliteStd_Library_RP_edited190703JGC.csv	C18H32O16	D-(+)-RAFFINOSE	153277	134999	129714	515259	272568	148227	168956	182083	159743	96800	252011	213863	43309.8	161942	289584	144214	250618	275322	389728	263642	158283	207593
1403	267.058	2.95	6029p	Positive_Garrett_MetaboliteStd_Library_RP_edited190703JGC.csv	C9H12N2O6	URIDINE	232904	198884	261285	126234	132876	417414	125336	129696	238802	337571	187286	301182	335778	162628	229650	251309	179364	139271	314848	207387	324065	210887
1211	237.087	10.8	910p	Positive_Garrett_MetaboliteStd_Library_RP_edited190703JGC.csv	C11H12N2O4	Formylkynurenine	185926	209754	183862	187305	170646	260442	174650	172023	214894	199247	175908	198310	163215	145971	221679	209396	190274	184945	215054	270799	216427	226326
1061	209.092	11.26	440743p	Positive_Garrett_MetaboliteStd_Library_RP_edited190703JGC.csv	C10H12N2O3	Formyl-5-hydroxykynurenamine	231794	264008	239420	242684	203308	293604	221319	212319	220704	263142	229439	223727	203936	182933	291819	296139	247318	239314	311900	358533	360130	343093
562	104.071	0.8	119p	Positive_Garrett_MetaboliteStd_Library_RP_edited190703JGC.csv	C4H9NO2	4-AMINOBUTANOATE (GABA)	743349	1.04141e+06	466568	666692	701729	1.13999e+06	654099	594319	420236	474049	411351	530624	600234	477132	852600	591883	588846	504351	896994	852911	503374	688987
934	253.082	11.26	440744p	Positive_Garrett_MetaboliteStd_Library_RP_edited190703JGC.csv	C11H12N2O5	5-Hydroxy-N-formylkynurenine	265645	314885	299251	312479	282065	354903	264925	263554	277626	290823	301730	280037	249353	242488	376311	387413	275937	290106	374274	443735	434511	386232
712	183.086	0.75		Positive_Garrett_MetaboliteStd_Library_RP_edited190703JGC.csv	C6H14O6	Mannitol/Sorbitol	315785	200345	341764	336323	280941	709374	243519	398282	332242	629180	366983	386839	480873	328461	361222	425110	244759	310146	252878	429344	451596	315100
625	180.086	0.69	ISO-09p	Positive_Garrett_MetaboliteStd_Library_RP_edited190703JGC.csv	C6H13NO5	GLUCOSAMINE/MANNOSAMINE	259453	169427	476563	417431	469663	322167	562148	490176	484677	394874	464811	443208	194493	443110	291956	451759	469701	648280	261499	368954	375977	425733
719	262.164	6.59		Positive_Garrett_MetaboliteStd_Library_RP_edited190703JGC.csv		Acyl-Carnitine(5-OH)	381831	389524	447207	389413	396061	498943	384908	394217	291259	269156	382967	343951	327543	369962	365086	296360	335803	342783	725882	495473	346855	378715
426	348.07	1.74	6083p	Positive_Garrett_MetaboliteStd_Library_RP_edited190703JGC.csv	C10H14N5O7P	ADENOSINE 5'-MONOPHOSPHATE	710210	546500	468662	4.14291e+06	1.43608e+06	516108	1.1979e+06	946839	193849	364807	180044	452484	140551	294334	3.70473e+06	214502	1.68934e+06	760709	3.11157e+06	1.63634e+06	291831	1.44601e+06
3966	162.076	0.92	ISO-06p	Positive_Garrett_MetaboliteStd_Library_RP_edited190703JGC.csv	C6H11NO4	ALPHA-AMINOADIPATE/N-METHYL-L-GLUTAMATE	338063	184971	326186	790695	804739	797970	421046	650000	538930	963122	419004	439054	478509	724058	532219	886321	871350	650838	417777	635851	574861	706309
718	244.092	1.58	6175p	Positive_Garrett_MetaboliteStd_Library_RP_edited190703JGC.csv	C9H13N3O5	CYTIDINE	628038	548612	710891	268154	371520	949384	384521	395051	566412	714724	613259	751544	748047	356304	428290	513551	344570	387164	1.50302e+06	558557	748801	465733
651	112.05	1.58	66950p	Positive_Garrett_MetaboliteStd_Library_RP_edited190703JGC.csv	C4H5N3O	Isocytosine	812194	718660	885296	328084	446248	1.22961e+06	478702	469555	696219	923395	753431	984105	877102	448189	549454	674019	425337	472640	1.8532e+06	725955	951988	609095
693	229.154	7.24		Positive_Garrett_MetaboliteStd_Library_RP_edited190703JGC.csv	C11H20N2O3	Leu Pro	498635	435366	555932	481746	406632	1.03108e+06	557508	414155	539170	674039	549436	683587	427518	454507	549227	630284	509864	463787	401800	640460	612374	625696
658	122.027	0.76	5862p	Positive_Garrett_MetaboliteStd_Library_RP_edited190703JGC.csv	C3H7NO2S	L-CYSTEINE	511167	641404	704943	540305	557505	1.01141e+06	567201	451438	537299	861123	434601	705962	736286	434799	497024	589741	423795	312355	435670	756046	796539	549422
504	218.138	6.62	107738p	Positive_Garrett_MetaboliteStd_Library_RP_edited190703JGC.csv	C10H19NO4	Proprionylcarnitine	664617	867800	727169	937087	767939	1.35966e+06	580770	708222	451024	470169	444331	696154	498004	459609	881848	406132	364778	653682	997493	1.00408e+06	567172	631449
2394	130.086	1.26	439227p	Positive_Garrett_MetaboliteStd_Library_RP_edited190703JGC.csv	C6H11NO2	PIPECOLATE/L-PIPECOLIC ACID	685079	674625	642921	563494	483010	931904	504602	450283	1.09697e+06	2.11853e+06	1.0319e+06	1.47245e+06	1.31274e+06	475327	1.16677e+06	624538	585755	2.78343e+06	623458	634517	1.41889e+06	1.19898e+06
3955	241.031	0.72		Positive_Garrett_MetaboliteStd_Library_RP_edited190703JGC.csv	C6H12N2O4S2	L-Cystine	929062	922342	1.03684e+06	581465	655523	927390	537650	494538	813062	946343	895724	769412	722010	527505	716609	510996	460055	509722	546239	680261	853149	348760
592	231.026	0.78	C00199	Positive_Garrett_MetaboliteStd_Library_RP_edited190703JGC.csv	C5H11O8P	Ribulose 5-Phosphate	930393	689461	664840	642904	599525	795771	696813	544145	522297	553849	510266	648193	646102	478012	689725	471915	571500	580615	811299	734901	630153	588662
572	159.051	0.83	204p	Positive_Garrett_MetaboliteStd_Library_RP_edited190703JGC.csv	C4H6N4O3	ALLANTOIN	756310	593913	786511	806073	736157	1.34259e+06	540214	576679	1.60691e+06	2.35601e+06	1.53776e+06	2.09706e+06	1.28079e+06	783929	1.9474e+06	1.04872e+06	857419	916490	664277	1.00223e+06	1.9497e+06	1.32803e+06
533	166.053	0.79	847p	Positive_Garrett_MetaboliteStd_Library_RP_edited190703JGC.csv	C5H11NO3S	Methionine Sulfoxide	1.31584e+06	630218	959605	1.65985e+06	1.12279e+06	1.40005e+06	989005	658020	706477	1.21018e+06	1.36038e+06	688837	584905	732975	934627	761705	596133	911812	921137	1.38568e+06	1.0764e+06	937002
472	325.043	1.4	6030p	Positive_Garrett_MetaboliteStd_Library_RP_edited190703JGC.csv	C9H13N2O9P	URIDINE-5-MONOPHOSPHATE	826229	778484	824330	887108	846855	1.41879e+06	820546	791192	798777	799083	704166	754354	784058	728730	1.0793e+06	756518	774059	793774	742344	989946	810837	837474
2215	187.057	0.86	ISO-17p	Positive_Garrett_MetaboliteStd_Library_RP_edited190703JGC.csv	C6H12O5	6-DEOXY-HEXOSE	1.17842e+06	822946	1.45611e+06	1.2258e+06	1.08526e+06	1.56217e+06	993768	825198	832090	991198	869794	634702	634475	1.15657e+06	1.14807e+06	817194	772876	873589	1014469	1.3931e+06	860071	1.15228e+06
454	126.102	0.73	69520p	Positive_Garrett_MetaboliteStd_Library_RP_edited190703JGC.csv	C6H11N3	3-METHYLHISTAMINE	1.45616e+06	1.3437e+06	1.5235e+06	915300	1.01556e+06	1.60391e+06	930938	848717	1.35595e+06	1.63362e+06	1.40645e+06	1.38263e+06	1.37061e+06	756991	949106	911138	760183	729649	906416	1.25133e+06	1.43072e+06	830275
341	157.011	1.12	92824p	Positive_Garrett_MetaboliteStd_Library_RP_edited190703JGC.csv	C4H6O5	(R)-MALATE	934597	898514	978114	694469	1.04739e+06	1.11667e+06	973548	1.37181e+06	736153	1.49862e+06	668568	1.27773e+06	2.33899e+06	984896	841752	491329	601313	992778	2.51007e+06	1.16109e+06	1.51583e+06	934209
412	133.097	0.62	6262p	Positive_Garrett_MetaboliteStd_Library_RP_edited190703JGC.csv	C5H12N2O2	ORNITHINE	1.19896e+06	1.14539e+06	1.18981e+06	1.74256e+06	1.18901e+06	1.37335e+06	954560	995160	655580	2.13523e+06	1.05031e+06	1.32696e+06	564442	767559	1.95347e+06	1.40215e+06	1.25621e+06	1.22863e+06	760310	1.61201e+06	1.50473e+06	1.60894e+06
457	110.027	0.72	107812p	Positive_Garrett_MetaboliteStd_Library_RP_edited190703JGC.csv	C2H7NO2S	HYPOTAURINE	1.17047e+06	2.0227e+06	929088	749996	938354	1.16296e+06	1.08445e+06	840995	933592	678018	890406	1.05034e+06	892029	774328	1.14e+06	1.0204e+06	1.19313e+06	809415	1.78602e+06	1.14301e+06	845979	1.06108e+06
445	253.008	0.79	C00199	Positive_Garrett_MetaboliteStd_Library_RP_edited190703JGC.csv	C5H11O8P	Ribulose 5-Phosphate	1.23599e+06	1.03513e+06	972511	903728	921162	1.23018e+06	1.02565e+06	895235	826669	876917	813138	1.05456e+06	1.01253e+06	778456	951459	721110	808873	890946	1.14816e+06	1.10024e+06	934117	943612
486	330.072	1.64	124886p	Positive_Garrett_MetaboliteStd_Library_RP_edited190703JGC.csv	C10H17N3O6S	Glutathione(M+Na)	1.18751e+06	860502	1.28238e+06	910141	943017	1.75437e+06	930599	750377	913117	1.31517e+06	1.00417e+06	1.13551e+06	1.00557e+06	665163	1.33813e+06	807603	861205	722760	1.07179e+06	1.07461e+06	1.12258e+06	940644
407	324.058	1.08	6131p	Positive_Garrett_MetaboliteStd_Library_RP_edited190703JGC.csv	C9H14N3O8P	CMP	1.09685e+06	835481	943363	1.27938e+06	1.15753e+06	2.09649e+06	1.22886e+06	1.02668e+06	914216	1.07363e+06	847644	902516	716989	904509	1.54353e+06	964036	921189	1.05697e+06	926921	1.29821e+06	1.00108e+06	1.24628e+06
373	127.039	0.76	237332p	Positive_Garrett_MetaboliteStd_Library_RP_edited190703JGC.csv	C6H6O3	5-Hydroxymethyl-2-furaldehyde	1.22179e+06	635146	1321182	1.8397e+06	1.55021e+06	1.77935e+06	1.215e+06	1.18402e+06	1.08924e+06	1.47073e+06	1.00544e+06	955046	727452	1.21827e+06	1.47643e+06	1.47179e+06	1.51415e+06	1.45327e+06	899978	1.62117e+06	1.12047e+06	1.45804e+06
410	364.065	2.16	6804p	Positive_Garrett_MetaboliteStd_Library_RP_edited190703JGC.csv	C10H14N5O8P	GUANOSINE 5'-MONOPHOSPHATE	1.00893e+06	1.13986e+06	955407	984096	1.11393e+06	1.69027e+06	980047	1.01284e+06	990921	936832	914820	1.3384e+06	1.28325e+06	959121	1.15591e+06	929275	967419	991551	1.32016e+06	1.22174e+06	1.11157e+06	1.02775e+06
383	142.026	0.69	1015p	Positive_Garrett_MetaboliteStd_Library_RP_edited190703JGC.csv	C2H8NO4P	ETHANOLAMINE PHOSPHATE	961098	1.48444e+06	1073838	822651	1.08283e+06	1.33731e+06	1083588	1.10277e+06	695612	1156213	791492	1.11524e+06	1.00843e+06	1.00542e+06	973546	1.36963e+06	1.22821e+06	913576	2.15063e+06	1.19407e+06	1.0032e+06	1.17928e+06
1842	365.105	0.91	ISO-20p	Positive_Garrett_MetaboliteStd_Library_RP_edited190703JGC.csv	C12H22O11	HEXOSE-DISACCHARIDE	1.20169e+06	1.53317e+06	872871	3.64561e+06	890312	14800000	3.16851e+06	1.48953e+06	3.51675e+06	9.59928e+06	5.29619e+06	1.1984e+06	800970	7.35192e+06	2.2316e+06	1.49657e+06	1.2512e+06	1.30668e+06	847031	6.86172e+06	4.64369e+06	2.79335e+06
411	288.12	11.54		Positive_Garrett_MetaboliteStd_Library_RP_edited190703JGC.csv	C14H19NO4	BOC-D-Phenylalanine	1.11696e+06	1.03081e+06	1.20846e+06	1.14569e+06	944259	1.18502e+06	1.07823e+06	1.00178e+06	1.09709e+06	1.13537e+06	1.09024e+06	1.15775e+06	1.0311e+06	1.05352e+06	1.11637e+06	1.25972e+06	1.13784e+06	1.17255e+06	1.16791e+06	1.23099e+06	1.28284e+06	1.24008e+06
384	165.054	3.33		Positive_Garrett_MetaboliteStd_Library_RP_edited190703JGC.csv		Source fragment of tyrosine	2.34827e+06	2.19388e+06	1.61419e+06	2.86611e+06	2.53746e+06	2.64085e+06	1.80539e+06	1.10194e+06	1.17129e+06	1.51654e+06	1.73075e+06	1.29549e+06	1.22278e+06	1.18868e+06	1.40835e+06	1.46105e+06	1.15774e+06	1.16048e+06	1.83626e+06	2.45011e+06	1.5883e+06	1.41354e+06
339	180.086	0.75	ISO-09p	Positive_Garrett_MetaboliteStd_Library_RP_edited190703JGC.csv	C6H13NO5	GLUCOSAMINE/MANNOSAMINE	1.16679e+06	635264	1.52219e+06	1.80256e+06	1.64224e+06	1.93034e+06	1.479e+06	1.39496e+06	1.4821e+06	1.35254e+06	1.22312e+06	1.20037e+06	701175	1.57349e+06	1.78455e+06	1.6823e+06	1.6384e+06	1.78152e+06	868306	1.77225e+06	1.34608e+06	1.80163e+06
9372	98.9841	0.87	1061p	Positive_Garrett_MetaboliteStd_Library_RP_edited190703JGC.csv	H3O4P	Orthophosphate	5.99621e+06	1.45166e+06	6471369	5303568	5.56324e+06	1.19539e+06	5.55874e+06	5.56617e+06	1.01501e+06	1.34674e+06	4944789	6.26148e+06	5150928	4686334	6.49413e+06	5.95732e+06	1137689	5.06795e+06	6.69985e+06	1.43246e+06	1.34752e+06	1.23487e+06
289	365.105	0.81	ISO-20p	Positive_Garrett_MetaboliteStd_Library_RP_edited190703JGC.csv	C12H22O11	HEXOSE-DISACCHARIDE	1.43646e+06	1.25407e+06	1.40103e+06	2.03429e+06	1.69335e+06	1.26402e+06	1.78474e+06	1.72878e+06	1.88972e+06	1.15685e+06	2.10924e+06	2.00345e+06	815500	1.26648e+06	1.72118e+06	1.30843e+06	1.7388e+06	2.03134e+06	1.65469e+06	1.72266e+06	1.74293e+06	1.64348e+06
321	304.115	10.13		Positive_Garrett_MetaboliteStd_Library_RP_edited190703JGC.csv	C14H19NO5	BOC-L-Tyrosine	1.45839e+06	1.50413e+06	1.60047e+06	1.34852e+06	1.42026e+06	1.41512e+06	1.53873e+06	1.50473e+06	1.31491e+06	1.5517e+06	1.47838e+06	1.46706e+06	1.2806e+06	1.3029e+06	1.24456e+06	1.54572e+06	1.486e+06	1.30435e+06	1.43953e+06	1.44677e+06	1.38598e+06	1.45734e+06
286	256.079	8.65		Positive_Garrett_MetaboliteStd_Library_RP_edited190703JGC.csv	C9H15NO6	N-BOC-L-Aspartic Acid	1.83695e+06	1.88163e+06	1.77273e+06	1.6346e+06	1.62057e+06	1.96274e+06	1.60614e+06	1.7559e+06	1.53249e+06	1.9497e+06	1.62979e+06	1.93161e+06	1.51965e+06	1.49383e+06	1.9313e+06	1.8868e+06	1.76352e+06	1.55994e+06	2.03387e+06	1.96983e+06	1.97793e+06	1.95841e+06
225	139.05	1.92	736715p	Positive_Garrett_MetaboliteStd_Library_RP_edited190703JGC.csv	C6H6N2O2	UROCANATE	3.17085e+06	3.61968e+06	5.01266e+06	3.1584e+06	3.24941e+06	3.68625e+06	1802767	2.51275e+06	1.54362e+06	6.39637e+06	1.98235e+06	3.28061e+06	1.09381e+06	1.36429e+06	3.03548e+06	3.05238e+06	3.25431e+06	2.26052e+06	2.66171e+06	3.52437e+06	3.42932e+06	3.05458e+06
261	220.118	6.63	6613p	Positive_Garrett_MetaboliteStd_Library_RP_edited190703JGC.csv	C9H17NO5	Pantothenic Acid	1.35069e+06	1.08269e+06	1.28805e+06	2.54295e+06	2.09161e+06	4.08504e+06	2.98157e+06	1.97186e+06	2.05292e+06	2.37148e+06	2.08275e+06	2.63582e+06	1.45087e+06	1.95978e+06	2.229e+06	1.71523e+06	2.08207e+06	2.03247e+06	1.9959e+06	3.26739e+06	2.39306e+06	2.41757e+06
262	102.055	0.74	535p	Positive_Garrett_MetaboliteStd_Library_RP_edited190703JGC.csv	C4H7NO2	1-AMINOCYCLOPROPANE-1-CARBOXYLATE	3.3358e+06	1.98403e+06	2.815e+06	3.6646e+06	3.29888e+06	2.67015e+06	2.52037e+06	1.97048e+06	2.09565e+06	2.5921e+06	2.65989e+06	1.68614e+06	2.07898e+06	1.78683e+06	2.02951e+06	1.95941e+06	1.83199e+06	2.28699e+06	4.11982e+06	2.99041e+06	2.39163e+06	2.10798e+06
191	126.102	0.68	69520p	Positive_Garrett_MetaboliteStd_Library_RP_edited190703JGC.csv	C6H11N3	3-METHYLHISTAMINE	1.82765e+06	2.03524e+06	2.47698e+06	1.98895e+06	3.62124e+06	7.24401e+06	3.52353e+06	3.20707e+06	2.25718e+06	2.81015e+06	2.33528e+06	2.63229e+06	2.15338e+06	2.75835e+06	2.59058e+06	3.41291e+06	2.37438e+06	2.73571e+06	2.87359e+06	4.21984e+06	2.72993e+06	3.12963e+06
164	130.05	1.92	7405p	Positive_Garrett_MetaboliteStd_Library_RP_edited190703JGC.csv	C5H7NO3	5-OXO-L-PROLINE	4.86399e+06	5.53298e+06	6.81761e+06	5.01868e+06	5.02754e+06	5.29585e+06	3.55399e+06	3.88181e+06	3.01415e+06	8.29178e+06	3.53092e+06	5.0106e+06	2.54871e+06	2.61553e+06	6.62596e+06	4.90635e+06	4.78763e+06	3.74812e+06	4.71588e+06	5.34831e+06	5.3654e+06	4.95527e+06
186	307.083	4.03	65359p	Positive_Garrett_MetaboliteStd_Library_RP_edited190703JGC.csv	C20H32N6O12S2	Glutathione Disulfide	4.27095e+06	3.05525e+06	5.21888e+06	2.72481e+06	3.90301e+06	10300000	3.13126e+06	3.37076e+06	4.99384e+06	4.61418e+06	4.13928e+06	3.86533e+06	4.42063e+06	3.52249e+06	3.44949e+06	2.41219e+06	2.65543e+06	4.92969e+06	5.98303e+06	4.59205e+06	4.26302e+06	3.44902e+06
156	188.07	7.7	SF2	Positive_Garrett_MetaboliteStd_Library_RP_edited190703JGC.csv	C11H10NO2	Tryptophan-NH3	4.73548e+06	5.01852e+06	4.09453e+06	4.72487e+06	4.88285e+06	7.85597e+06	4.58326e+06	4.23052e+06	3.87847e+06	4.56837e+06	3.70241e+06	4.30766e+06	4.05468e+06	3.74639e+06	4.06901e+06	3.87077e+06	3.44004e+06	4.11005e+06	4.022e+06	5.58881e+06	4.47745e+06	3.79851e+06
144	203.052	0.75	ISO-15p	Positive_Garrett_MetaboliteStd_Library_RP_edited190703JGC.csv	C6H12O6	ALDO/KETO-HEXOSE	4.34805e+06	2.21344e+06	4.99331e+06	5.31912e+06	5.38023e+06	4.36374e+06	4.4714e+06	4.78853e+06	5.25204e+06	4.91652e+06	3.94366e+06	3.79053e+06	2.47591e+06	5.35947e+06	6.27187e+06	5.92624e+06	6.47379e+06	5.33031e+06	2.84755e+06	5.08747e+06	4.07892e+06	6.09858e+06
157	146.117	1.33	725p	Positive_Garrett_MetaboliteStd_Library_RP_edited190703JGC.csv	C7H15NO2	DEOXYCARNITINE	3.72931e+06	5.67138e+06	4.76386e+06	4.70833e+06	4.61087e+06	7.13183e+06	4.71448e+06	4.18738e+06	4.30444e+06	4.22726e+06	4.22724e+06	4.64368e+06	4.1155e+06	3.5319e+06	5.25508e+06	3.98673e+06	4.2865e+06	4.26619e+06	6.66189e+06	6.4259e+06	5.08899e+06	5.21565e+06
147	133.061	0.71	6267p	Positive_Garrett_MetaboliteStd_Library_RP_edited190703JGC.csv	C4H8N2O3	L-ASPARAGINE	5.16069e+06	7.85293e+06	5.16163e+06	6.61364e+06	4.97073e+06	6.06365e+06	4.45591e+06	4.5382e+06	4.98078e+06	6.70229e+06	4.21016e+06	4.79286e+06	4.98678e+06	3.65647e+06	5.79187e+06	5.41341e+06	4.68835e+06	4.07309e+06	7.97059e+06	6.51502e+06	5.99406e+06	5.71111e+06
123	134.045	0.72	5960p	Positive_Garrett_MetaboliteStd_Library_RP_edited190703JGC.csv	C4H7NO4	ASPARTATE	6.12291e+06	8.89295e+06	5.78076e+06	9.45183e+06	7.48994e+06	7.97461e+06	8.76583e+06	6.54426e+06	6.29433e+06	5.23319e+06	4.53142e+06	7.51783e+06	3.46252e+06	5.30236e+06	9.17297e+06	7.23185e+06	8.39117e+06	8.81573e+06	6.12643e+06	11000000	6.16318e+06	9.69105e+06
138	120.081	6.17	SF1	Positive_Garrett_MetaboliteStd_Library_RP_edited190703JGC.csv	C8H10N	Phenylalanine-HCOOH	6.93621e+06	6.81291e+06	7.33304e+06	6.49314e+06	6.15184e+06	12500000	5.37728e+06	5.13729e+06	6.42574e+06	8.12678e+06	7.70503e+06	7.2502e+06	7.63049e+06	5.63713e+06	6.52366e+06	6.8758e+06	5.18332e+06	5.43837e+06	6.67768e+06	7.621e+06	8.26931e+06	6.46563e+06
93	258.11	0.79	71920p	Positive_Garrett_MetaboliteStd_Library_RP_edited190703JGC.csv	C8H20NO6P	Glycerophosphocholine	6.41151e+06	5.10135e+06	6.51993e+06	11100000	7.96983e+06	9.91089e+06	7.99681e+06	9.33062e+06	7.22267e+06	6.12734e+06	6.45167e+06	5.99758e+06	4.54118e+06	7.77988e+06	9.32257e+06	4.79912e+06	9.99745e+06	10000000	11300000	10400000	6.07839e+06	8.8235e+06
133	112.087	0.61	774p	Positive_Garrett_MetaboliteStd_Library_RP_edited190703JGC.csv	C5H9N3	HISTAMINE	9.4853e+06	10300000	9.48198e+06	5.245e+06	9.5424e+06	19800000	6.38195e+06	5.71324e+06	6.26574e+06	13600000	8.06567e+06	11100000	6.03055e+06	7.17819e+06	9.46191e+06	17800000	5.79787e+06	5.78999e+06	9.46611e+06	11900000	10700000	9.70671e+06
128	182.081	3.33	6950574p	Positive_Garrett_MetaboliteStd_Library_RP_edited190703JGC.csv	C9H11NO3	2-Hydroxyphenylalanine	13200000	12600000	9.42652e+06	16000000	14300000	14900000	10200000	6.18176e+06	6.87084e+06	8.68203e+06	9.61273e+06	7.80741e+06	6.9907e+06	6.70178e+06	7.90302e+06	8.52864e+06	6.40853e+06	6.47569e+06	10300000	13500000	9.02455e+06	8.21605e+06
148	132.065	0.75	137p	Positive_Garrett_MetaboliteStd_Library_RP_edited190703JGC.csv	C5H9NO3	5-AMINOLEVULINIC ACID	28400000	13800000	21300000	7.14906e+06	6.11941e+06	9.20909e+06	6.20521e+06	4.52335e+06	21000000	22300000	15800000	27300000	30900000	6.25123e+06	14000000	6676900	6.72916e+06	7.67382e+06	16100000	7.68252e+06	24800000	8.88273e+06
125	176.103	0.79	9750p	Positive_Garrett_MetaboliteStd_Library_RP_edited190703JGC.csv	C6H13N3O3	CITRULLINE	6.02966e+06	8.34081e+06	7.41034e+06	10800000	7.29427e+06	9.94851e+06	6.72291e+06	6.25873e+06	11200000	14300000	12300000	9.49956e+06	9.80508e+06	9.58042e+06	13500000	10100000	10500000	9.69435e+06	6.19617e+06	9.40377e+06	12500000	11800000
103	205.097	7.7	6305p	Positive_Garrett_MetaboliteStd_Library_RP_edited190703JGC.csv	C11H12N2O2	Tryptophan	9.57124e+06	9.80446e+06	8.53485e+06	9.21583e+06	9.80381e+06	16100000	9.44084e+06	8.43391e+06	7.56071e+06	9.39727e+06	7.81193e+06	8.76483e+06	8.20596e+06	7.59837e+06	8.25739e+06	8.31218e+06	7.39507e+06	8.34931e+06	7.954e+06	11000000	9.05868e+06	8.14443e+06
122	327.131	11.57		Positive_Garrett_MetaboliteStd_Library_RP_edited190703JGC.csv	C16H20N2O4	N-BOC-L-Tryptophan	7.93954e+06	8.13543e+06	7.96221e+06	8.38401e+06	7.43154e+06	8.70243e+06	7.63791e+06	6.72834e+06	8.45026e+06	8.6582e+06	8.86911e+06	7.60757e+06	7.30964e+06	7.60595e+06	8.44696e+06	8.10296e+06	7.95844e+06	7.93321e+06	8.31863e+06	8.71981e+06	8.05123e+06	8.60317e+06
88	261.036	0.75	ISO-14p	Positive_Garrett_MetaboliteStd_Library_RP_edited190703JGC.csv	C6H13O9P	HEXOSE-6-PHOSPHATE	10300000	5.06038e+06	11300000	12200000	13500000	14200000	10800000	9.926e+06	8.96207e+06	9.50159e+06	8.5481e+06	8.33629e+06	5.50617e+06	10100000	11700000	11000000	11100000	11100000	5.84917e+06	12500000	8.2621e+06	11100000
99	184.073	0.74	1014p	Positive_Garrett_MetaboliteStd_Library_RP_edited190703JGC.csv	C5H14NO4P	PHOSPHOCHOLINE	9.32814e+06	12700000	11800000	11300000	13300000	12600000	12300000	8.80715e+06	10700000	12300000	9.592e+06	10300000	11000000	7.81371e+06	7.11365e+06	9.86294e+06	9.69182e+06	8.80697e+06	15200000	12300000	10100000	8.41987e+06
92	132.102	11.01		Positive_Garrett_MetaboliteStd_Library_RP_edited190703JGC.csv	C11H21NO4	N-BOC-L-tert-Leucine	10500000	11400000	10500000	9.8747e+06	9.83523e+06	11600000	9.28716e+06	9.41141e+06	10700000	12000000	9.52769e+06	11200000	9.32439e+06	8.51187e+06	11800000	11500000	9.76951e+06	9.17062e+06	12100000	11900000	11700000	11400000
102	76.0392	0.71	750p	Positive_Garrett_MetaboliteStd_Library_RP_edited190703JGC.csv	C2H5NO2	GLYCINE	14800000	21900000	15200000	13200000	9.31001e+06	17500000	9.77679e+06	8.65578e+06	16800000	19500000	13900000	16000000	16600000	8.13226e+06	16500000	10400000	10800000	10600000	12700000	14800000	18400000	13200000
89	132.102	2.2	6306p	Positive_Garrett_MetaboliteStd_Library_RP_edited190703JGC.csv	C6H13NO2	L-Isoleucine	14700000	11000000	16800000	15200000	11300000	23800000	10900000	9.75213e+06	12000000	16900000	14600000	15600000	13400000	9.53987e+06	12300000	14400000	9.25649e+06	9.21449e+06	15100000	17500000	17500000	12600000
100	150.058	1.43	6137p	Positive_Garrett_MetaboliteStd_Library_RP_edited190703JGC.csv	C5H11NO2S	L-METHIONINE	18500000	8.50151e+06	14100000	24600000	18500000	20300000	14900000	8.77873e+06	11700000	21000000	18100000	9.949e+06	10700000	9.05419e+06	11500000	10800000	8.08969e+06	10900000	13400000	20300000	15500000	11700000
78	134.045	8.65		Positive_Garrett_MetaboliteStd_Library_RP_edited190703JGC.csv	C9H15NO6	N-BOC-L-Aspartic Acid	13200000	14400000	13600000	11200000	10500000	14300000	11200000	11300000	11500000	14600000	11200000	14400000	9.82819e+06	9.50554e+06	14700000	14200000	12300000	10100000	15000000	14900000	15200000	14900000
90	106.05	0.7	5951p	Positive_Garrett_MetaboliteStd_Library_RP_edited190703JGC.csv	C3H7NO3	L-SERINE	13900000	16500000	13500000	16200000	12500000	13000000	10200000	9.64012e+06	11500000	17200000	11400000	11000000	11200000	8.71981e+06	14100000	12100000	11500000	8.92735e+06	16200000	14800000	14000000	12300000
62	189.16	0.7	440120p	Positive_Garrett_MetaboliteStd_Library_RP_edited190703JGC.csv	C9H20N2O2	NEPSILON,NEPSILON,NEPSILON-TRIMETHYLLYSINE	14600000	14300000	11700000	18400000	19600000	28000000	21700000	15900000	17200000	20700000	14100000	21000000	17900000	14400000	20400000	12700000	15900000	18500000	11800000	22400000	17900000	17300000
61	188.101	3.33	IntStd8p	Positive_Garrett_MetaboliteStd_Library_RP_edited190703JGC.csv	HO*C6H4CH2CH(NH2)COOH	L-Tyrosine 13C6	18900000	20000000	18700000	16900000	17100000	18100000	17200000	16200000	17900000	18600000	17000000	19600000	15500000	15500000	19500000	18500000	16900000	15100000	19800000	18800000	19500000	19400000
3021	120.066	0.74	ISO-03p	Positive_Garrett_MetaboliteStd_Library_RP_edited190703JGC.csv	C4H9NO3	THREONINE/HOMOSERINE	31300000	16600000	24400000	36900000	30900000	23600000	23900000	20000000	18800000	24500000	25800000	12800000	20500000	16900000	18700000	17900000	18100000	22300000	24500000	29800000	21900000	18400000
60	132.102	2.49	857p	Positive_Garrett_MetaboliteStd_Library_RP_edited190703JGC.csv	C6H13NO2	L-LEUCINE	25000000	21900000	31400000	24800000	19600000	45800000	16900000	16900000	22400000	34900000	26800000	29300000	24300000	18200000	25100000	27600000	21000000	19100000	27200000	29900000	30800000	25400000
55	166.086	6.17	6140p	Positive_Garrett_MetaboliteStd_Library_RP_edited190703JGC.csv	C9H11NO2	Phenylalanine	25300000	25700000	26900000	23300000	22300000	46400000	18800000	18500000	23600000	30200000	27900000	26800000	26300000	19800000	24100000	25800000	18800000	19100000	25200000	28200000	30300000	24000000
44	135.095	0.9	IntStd4p	Positive_Garrett_MetaboliteStd_Library_RP_edited190703JGC.csv	C4H8D3N3O3	Creatine-D3	25400000	26600000	24300000	20100000	21400000	19100000	22400000	23900000	22400000	24800000	21500000	25100000	21700000	22900000	23800000	26100000	23400000	21200000	25500000	22600000	25600000	25900000
45	156.077	0.69	6274p	Positive_Garrett_MetaboliteStd_Library_RP_edited190703JGC.csv	C6H9N3O2	L-HISTIDINE	83900000	61400000	75000000	26500000	29000000	41200000	26800000	22500000	60200000	57300000	69000000	54600000	79900000	19200000	27500000	26100000	19500000	18100000	46300000	31600000	63100000	23000000
31	147.113	0.62	5962p	Positive_Garrett_MetaboliteStd_Library_RP_edited190703JGC.csv	C6H14N2O2	L-LYSINE	30100000	13900000	17300000	88500000	37600000	44100000	41000000	36400000	21100000	52800000	23500000	37400000	18800000	26800000	32900000	24800000	31600000	37900000	21800000	58200000	35000000	36700000
41	137.046	2.19	790p	Positive_Garrett_MetaboliteStd_Library_RP_edited190703JGC.csv	C5H4N4O	HYPOXANTHINE	29000000	27000000	29600000	29400000	28900000	43400000	30100000	26300000	24500000	26700000	26700000	29100000	22900000	22800000	31000000	25800000	22100000	24800000	28500000	36800000	30700000	28500000
2384	137.046	2.14	790p	Positive_Garrett_MetaboliteStd_Library_RP_edited190703JGC.csv	C5H4N4O	HYPOXANTHINE	29300000	27600000	30900000	30600000	13100000	46000000	30500000	26400000	24700000	29400000	27200000	29700000	23800000	23000000	31800000	26500000	22700000	13800000	34800000	37700000	31300000	28600000
42	104.107	0.84	305p	Positive_Garrett_MetaboliteStd_Library_RP_edited190703JGC.csv	C5H13NO	Choline	31800000	40100000	41300000	30000000	19800000	50100000	22300000	26000000	40500000	44000000	33500000	51400000	44000000	30600000	39600000	32400000	24800000	23600000	50900000	36000000	48200000	35300000
28	148.06	0.76	22880p	Positive_Garrett_MetaboliteStd_Library_RP_edited190703JGC.csv	C5H9NO4	N-METHYL-D-ASPARTIC ACID	31800000	31900000	47200000	43500000	36300000	41200000	52000000	39000000	25400000	21200000	30000000	36400000	26000000	20600000	22100000	28300000	36500000	36000000	102000000	45300000	30500000	30800000
43	308.091	1.64		Positive_Garrett_MetaboliteStd_Library_RP_edited190703JGC.csv	C10H17N3O6S	Glutathione	39200000	29800000	41500000	31000000	31500000	55800000	31200000	25300000	31100000	41600000	34500000	37600000	33900000	24400000	43300000	28500000	29800000	24900000	36300000	38400000	37800000	33400000
38	90.0549	0.73	ISO-01p	Positive_Garrett_MetaboliteStd_Library_RP_edited190703JGC.csv	C3H7NO2	ALANINE/SARCOSINE	58000000	41400000	53100000	60000000	39600000	52900000	32900000	28800000	39900000	44300000	46400000	32300000	45800000	28600000	46900000	28300000	31200000	28500000	46200000	48800000	44400000	34800000
35	142.165	2.45	IntStd3p	Positive_Garrett_MetaboliteStd_Library_RP_edited190703JGC.csv	C6H3D10NO2	L-Leucine-D10	39300000	40400000	38000000	33900000	32400000	38100000	32100000	32800000	36500000	42200000	33100000	40500000	30000000	30100000	40600000	39100000	34300000	30100000	39600000	41900000	42500000	41300000
29	198.106	8	IntStd2p	Positive_Garrett_MetaboliteStd_Library_RP_edited190703JGC.csv	C8H7D3N4O2	Caffeine-D3	38600000	41600000	38100000	34900000	33300000	42000000	35500000	38800000	33300000	37500000	32700000	39900000	31200000	31300000	38800000	38000000	35600000	29000000	37900000	39300000	40400000	39500000
30	170.092	0.73	64969p	Positive_Garrett_MetaboliteStd_Library_RP_edited190703JGC.csv	C7H11N3O2	N(PAI)-METHYL-L-HISTIDINE	72200000	70700000	72100000	45700000	51100000	75800000	44400000	38600000	66000000	74300000	73400000	67300000	64600000	36300000	49100000	40200000	35500000	34800000	41400000	51100000	70300000	36800000
36	116.07	0.87	145742p	Positive_Garrett_MetaboliteStd_Library_RP_edited190703JGC.csv	C5H9NO2	L-PROLINE	83700000	50400000	62800000	73700000	53400000	67600000	41000000	32100000	40800000	53700000	54100000	44100000	54000000	26600000	43100000	32300000	29700000	37100000	56800000	62400000	55800000	39700000
26	182.081	10.13		Positive_Garrett_MetaboliteStd_Library_RP_edited190703JGC.csv	C14H19NO5	BOC-L-Tyrosine	42400000	44800000	45100000	40000000	38200000	44700000	43200000	40600000	39200000	46000000	40200000	44800000	36900000	37900000	38700000	46200000	43600000	37900000	44500000	45800000	44300000	45300000
27	205.097	11.57		Positive_Garrett_MetaboliteStd_Library_RP_edited190703JGC.csv	C16H20N2O4	N-BOC-L-Tryptophan	43700000	46700000	45500000	48100000	43100000	49500000	42900000	40300000	48500000	50100000	48400000	45300000	41400000	41500000	47700000	45500000	44600000	44900000	48300000	49800000	46200000	50200000
25	172.106	6.17	IntStd11p	Positive_Garrett_MetaboliteStd_Library_RP_edited190703JGC.csv	*C6H5CH2CH(NH2)COOH	L-Phenylalanine 13C6	47200000	51100000	48200000	44300000	42600000	50100000	42100000	44400000	43300000	48900000	45000000	47400000	42300000	39600000	47500000	47600000	44700000	40100000	48700000	49100000	50600000	48800000
21	349.054	2.2	8582p	Positive_Garrett_MetaboliteStd_Library_RP_edited190703JGC.csv	C10H13N4O8P	INOSINE 5'-MONOPHOSPHATE	49700000	47200000	51200000	55300000	55000000	77700000	54700000	48700000	42500000	44300000	46600000	49800000	43000000	44400000	53000000	44700000	39700000	45300000	47000000	62900000	50600000	46200000
14	162.112	0.94	10917p	Positive_Garrett_MetaboliteStd_Library_RP_edited190703JGC.csv	C7H15NO3	L-CARNITINE	47200000	44800000	47500000	74100000	67800000	66800000	68200000	61200000	47500000	37300000	47300000	50700000	36300000	51600000	50500000	45600000	52200000	55600000	62300000	75600000	48500000	58000000
23	138.122	2.49	IntStd10p	Positive_Garrett_MetaboliteStd_Library_RP_edited190703JGC.csv	(*CH3)2*CH*CH2*CH(NH2)*COOH	L-Leucine 13C6	54400000	60200000	57500000	47300000	46300000	56200000	47100000	46500000	50300000	61600000	50400000	58800000	43700000	42800000	59700000	58400000	52100000	45900000	60200000	61800000	60000000	61100000
17	98.9841	0.77	1061p	Positive_Garrett_MetaboliteStd_Library_RP_edited190703JGC.csv	H3O4P	Orthophosphate	65100000	70800000	67600000	54400000	59500000	79600000	64500000	57100000	47100000	59400000	50700000	60700000	52400000	47600000	59000000	61400000	49700000	53700000	64200000	74100000	62400000	60700000
18	123.055	1.65	936p	Positive_Garrett_MetaboliteStd_Library_RP_edited190703JGC.csv	C6H6N2O	NICOTINAMIDE	62700000	63100000	62100000	72100000	61000000	94000000	62100000	54400000	57200000	54700000	55200000	67600000	58000000	50900000	70800000	51600000	52500000	53000000	74700000	75600000	63700000	63000000
20	166.086	11.54		Positive_Garrett_MetaboliteStd_Library_RP_edited190703JGC.csv	C14H19NO4	BOC-D-Phenylalanine	61200000	55100000	60800000	58800000	54800000	60100000	57200000	52000000	58200000	61100000	59900000	61000000	51200000	56300000	61000000	61300000	59200000	58200000	58300000	63000000	63600000	64600000
12	175.119	0.7	6322p	Positive_Garrett_MetaboliteStd_Library_RP_edited190703JGC.csv	C6H14N4O2	L-ARGININE	53800000	51500000	51700000	144000000	83800000	108000000	78800000	77800000	58800000	89600000	59900000	79200000	62300000	72200000	66000000	62900000	68200000	76100000	57500000	104000000	69700000	70900000
9	147.076	0.73	5961p	Positive_Garrett_MetaboliteStd_Library_RP_edited190703JGC.csv	C5H10N2O3	L-GLUTAMINE	91800000	110000000	99100000	170000000	131000000	147000000	130000000	122000000	101000000	89200000	96200000	96300000	102000000	118000000	115000000	87800000	133000000	139000000	163000000	147000000	100000000	118000000
10	227.113	0.7	439224p	Positive_Garrett_MetaboliteStd_Library_RP_edited190703JGC.csv	C9H14N4O3	CARNOSINE	343000000	278000000	312000000	123000000	133000000	241000000	119000000	104000000	277000000	267000000	306000000	234000000	342000000	85500000	126000000	117000000	84200000	79800000	222000000	154000000	293000000	101000000
5	191.089	7.7	SF3	Positive_Garrett_MetaboliteStd_Library_RP_edited190703JGC.csv	C11H7D3NO2	Tryptophan-2,3,3-D3-NH3	192000000	194000000	191000000	192000000	176000000	198000000	194000000	199000000	195000000	200000000	187000000	193000000	180000000	184000000	187000000	184000000	190000000	194000000	189000000	201000000	199000000	192000000
6	241.129	0.74	112072p	Positive_Garrett_MetaboliteStd_Library_RP_edited190703JGC.csv	C10H16N4O3	L-ANSERINE	345000000	332000000	350000000	233000000	251000000	357000000	216000000	199000000	309000000	359000000	363000000	338000000	315000000	186000000	265000000	218000000	183000000	186000000	209000000	266000000	333000000	205000000
3	126.022	0.72	1123p	Positive_Garrett_MetaboliteStd_Library_RP_edited190703JGC.csv	C2H7NO3S	TAURINE	300000000	297000000	300000000	287000000	276000000	336000000	297000000	270000000	297000000	317000000	293000000	322000000	280000000	266000000	284000000	278000000	264000000	256000000	299000000	313000000	300000000	288000000
2	208.116	7.7	IntStd1p	Positive_Garrett_MetaboliteStd_Library_RP_edited190703JGC.csv	C11H9D3N2O2	Tryptophan-2,3,3-D3	414000000	414000000	412000000	408000000	379000000	420000000	411000000	417000000	411000000	423000000	397000000	408000000	389000000	386000000	400000000	398000000	401000000	408000000	401000000	426000000	428000000	406000000
1	132.077	0.9	586p	Positive_Garrett_MetaboliteStd_Library_RP_edited190703JGC.csv	C4H9N3O2	CREATINE	2300000000	2160000000	2260000000	2520000000	2390000000	3060000000	2440000000	2190000000	2220000000	2270000000	2440000000	2400000000	2290000000	2050000000	2560000000	2030000000	2030000000	2130000000	2100000000	2550000000	2410000000	2220000000
8531	221.092	6.85	144p	Tryptophan specific metabolites 4-12-2017TG.csv	C11H12N2O3	5-HYDROXY-L-TRYPTOPHAN	4055.21	5196.89	4047.18	4145.78	0	5251.71	4341.27	3526.26	3986.91	4015.17	4136.8	3797.55	0	3646.74	6034.41	0	0	3313.74	6961.89	7362.94	7384.12	5875.15
1747	209.092	6.39	161166p	Tryptophan specific metabolites 4-12-2017TG.csv	C10H12N2O3	L-KYNURENINE	41521.4	86531.4	39618.2	41676.6	58093.2	103317	39348.6	53806.5	49516.2	72317.4	48516.4	69962.4	52464.6	48172.9	88533.4	71506.7	55247.2	63474.9	75256.6	71399.1	69326.4	78966.6
3833	160.076	6.77	5202-SF-p	Tryptophan specific metabolites 4-12-2017TG.csv	C10H9NO	SEROTONIN-NH3	75823.4	110161	74626.5	96920.5	85094.8	122458	74283.8	67156.2	89208	82314.3	63044.2	147134	87290.6	44179.8	75972.9	60015.5	83441.1	69678.2	113928	95162.5	87530.2	71407.8
2403	370.082	0.92					0	92881.8	0	336653	0	1.1311e+06	453508	50306.7	348393	850693	468811	0	0	684159	99045.1	60205.8	0	0	0	624899	347324	137523
5441	210.089	1.4					42666.4	5940.39	35280.5	2364.51	0	0	0	0	39841.4	18534.3	43409.6	16520.2	97297	0	4242.49	0	3329.61	0	51619.3	0	57235.6	0
2244	508.325	9.38					0	0	0	21300.2	6542.98	146209	0	0	196739	0	5710.41	0	0	0	121805	16349.1	20305.8	0	4895.09	113795	144065	53627.6
2250	523.001	9.41					0	0	0	28113.8	0	141723	0	0	173070	0	8042.7	0	0	0	116822	19553.2	6255.56	0	4802.3	83762.6	124489	56899.1
4164	136.093	0.89					64100.7	16997.8	0	0	0	0	0	0	124583	184073	0	298367	0	0	0	227138	0	269702	302228	0	181255	0
5636	259.08	0.92					0	5168.39	0	145342	0	676704	113572	0	119155	407288	287059	0	0	181293	7188.55	0	15768.2	0	0	285557	181325	93372.3
8465	127.002	0.58					0	0	0	0	148595	68584.7	40944.2	0	0	58257	0	0	66131.1	7743.04	0	165433	76373.3	64876.4	0	120631	47420.4	55229.7
3916	198.097	0.91					0	16970.6	8402.58	161627	9833.01	835436	127916	0	348187	626904	267907	0	0	401409	68241.9	48286.8	6266.81	67052.4	0	479833	303688	122522
8801	214.118	0.82					28469.4	27686	23751	0	0	5476.34	0	0	19275	26547.7	18916.3	20242.9	24041.8	0	0	0	0	0	10257.6	5134.41	20533.3	0
3950	235.001	0.71					0	0	0	52646.6	33372.1	0	0	26367.4	0	65953.7	0	0	0	47737.9	73950.9	0	46618.7	41333.1	49175.5	24723.2	0	47965.3
3633	121.992	0.58					0	0	0	0	196377	96357.3	60835.2	0	43570.7	68449.9	0	43538.5	57611	0	54328.3	205541	0	86894.4	0	108114	31386.8	46425
3785	242.879	0.58					0	0	0	0	123490	34454.6	20433.6	0	0	22861.5	14658.9	0	28159.4	0	16252.2	388311	458153	37171.7	56026.6	38662.5	31884.8	269452
2914	213.922	0.69					0	32408.7	32985.7	0	0	0	0	0	33435.5	19701.6	0	31154.5	34364.8	0	30991.2	30510.5	21152.7	31737.4	31334.3	0	37319.4	33366.3
3687	250.178	9.28					0	0	0	6258.63	26971.6	21908.4	6917.33	0	20214.8	0	6951.54	0	0	3457.99	28888.5	35054.5	6971.32	6949.01	3879.4	16583.2	14775.4	18919.6
2916	176.98	0.7					20279.1	0	26646	0	20842.5	0	34748.4	21931.4	19872.5	0	0	0	0	16566.7	31114.1	27008.3	27850.3	29300.3	0	24646.7	0	38803.9
2687	544.339	12.75					21972	5152.66	5219.64	0	5844.29	35144.3	6510.76	4343.36	0	0	0	0	24765.9	140815	6175.18	0	0	35978.9	155981	23620	35361.2	0
4161	145.487	0.7					0	17832.5	0	23858.7	13479.4	0	25741.1	20795.9	0	0	0	0	0	0	0	30590.7	27317.7	33674.7	0	0	0	37468
5712	252.078	10.82					0	0	5211.93	5002.41	4459.26	37246.6	18872.5	14973.6	9534.58	7873.18	9344.15	9274.75	0	21078.1	16113.3	25230.1	0	22850.3	0	28188.6	10021.7	17521.7
3561	270.064	1.14					21805.3	0	15714.3	19080.5	0	6622.67	0	0	4519.7	0	29332.7	7060.31	0	2552.79	33007.1	14024	11964.5	0	7839.07	5439.28	7552.98	13020.7
2161	154.134	1.24					21300.4	5457.46	22510.3	10960.6	0	0	0	0	4572.47	0	45241.1	23618.6	8669.21	0	4352.83	2761.29	0	0	14816.1	0	19664.4	0
3344	184.969	0.74					13239.1	16868.7	17757.6	0	16051.7	0	0	0	0	17596.3	16555.8	0	0	12781.7	20013	13111.1	0	16582.1	26217.6	0	16390.2	21151.8
6253	191.102	0.95					17548.5	6512.78	14783.2	3928.56	0	6963.74	0	0	6498.73	10529	0	6512.21	0	0	88251.8	72452.2	71906.2	25315.9	0	0	27373.4	19514.1
6621	74.0234	7.7					0	7881.26	0	0	0	24598.4	0	30109.7	0	27439.4	3222.63	13740.6	0	0	0	26144.4	0	0	0	27721.2	0	0
9618	315.133	10.03					5498.67	4907.5	9590.06	7157.6	5537.72	0	8191.67	0	4730.67	0	4885.68	9671.24	8041.83	5189.11	0	0	0	0	27683.6	0	0	0
6813	151.544	7.71					0	9254.43	0	6601.29	5543.29	19478.3	0	0	0	13599.4	12908.9	22405.6	21265.4	0	9858.04	18302.1	8868.66	0	29295.4	32142.7	0	0
7099	157.076	7.71					0	12856.6	0	0	0	35193.5	37573.6	9497.16	0	0	0	0	11633.3	0	0	7810.5	8969.3	0	11517.4	12014.6	14220.1	8771.94
9375	175.078	8.01					0	18259.9	0	0	0	7320.06	0	6489.78	6612.9	0	0	5069.84	18412	4804.29	16191.3	6225.34	10662.3	0	9602.26	0	6245.46	18278.1
8499	176.128	1.64					13197.2	9362.56	0	7783.25	6312.5	0	9221.03	8150.52	0	0	0	0	0	0	0	0	0	0	12257.5	6142.91	0	0
6465	289.048	7.71					0	13219.6	0	12874.1	6537.75	26299.4	10272.3	22242.3	0	6073.38	0	6115.85	5478.63	0	0	17148.2	25395.3	11992	0	21609.4	0	9898.28
5082	204.018	0.78					0	0	6056.77	4797.02	6783.8	0	0	0	7051.68	0	0	0	4890.52	0	4885.48	0	8064.43	0	31105.8	4856.98	6008.15	0
9542	201.98	1.08					0	0	0	28036.3	0	0	0	0	0	0	11509.4	0	0	0	20534.9	5736.08	5465.59	0	5799.02	6171.91	0	4797.23
9315	319.129	8.92					4584.03	8420.1	7154.68	0	3888.78	0	4407.49	0	0	4705.12	4512.51	8424.77	0	3800.94	0	0	0	0	14751.7	0	5688.93	0
7243	339.162	16.34					0	0	20018.1	3964.28	0	0	4635.82	22040	6307.05	6261.64	0	0	0	3293.1	0	5894.17	0	3642.37	0	0	6053.55	4672.3
3827	189.97	0.59					0	0	8270	11248.5	0	26457.5	0	13032	8767.18	0	10415.2	0	6648.23	0	0	18110	116233	0	18475.5	0	0	28651.7
9346	238.107	9.03					8745.15	4125.77	8713.79	6218.32	7177.45	14049.8	0	0	3928.23	21076.4	5982.22	0	15010.2	0	17895.5	0	0	0	5030.81	5163.03	19182.2	0
5992	257.147	0.85					11605.9	9707.33	0	15949.3	12996.2	0	14483.7	6349.77	0	0	8033.25	0	5386.97	5736.31	5991.94	0	5637.29	6756.58	6315.44	11393.9	5763.58	10099.3
10454	318.24	13.52					5100.44	0	0	7909.4	6361.53	5522.89	0	0	5842.45	0	8734.03	0	5126.22	0	11154.9	0	15472.3	10122.8	6538.32	7759.47	17979.1	22381.6
5813	186.112	1.57					3742.17	0	0	10197	3503.13	4123.11	0	3251.6	0	0	0	0	0	3657.72	0	3662.99	0	2534.89	12136.1	4674.17	0	3699.95
5704	393.1	1.72					0	3265.64	0	4885.15	2551.19	58621.1	3618.19	2522.88	6054.24	24528.1	10362.9	0	0	17884.7	4443.56	0	4254.71	0	2787.91	21193.4	12824.5	5436.76
9680	178.086	8.04					0	7261	5420.53	0	0	7638.7	4764.55	4591.64	3817.98	13476.8	4704.81	4548.2	7090.4	4043.13	0	6728.56	0	0	5406.11	4015.4	5300.04	4051.69
9779	221.092	2.31					2874.98	0	0	4029.32	3459.02	5631.14	4017.57	0	0	4923.73	0	3549.75	2448.2	0	11224.2	3353.41	3490.86	0	3858.38	5181.99	5427.23	4630.19
8131	185.092	2.96					2478.17	4504.1	5167.03	0	3902.29	0	0	0	4678.96	4235.36	4512.51	4759.05	9702.71	2344.8	2677.25	0	3559.58	2398.92	3224.25	0	12772.6	0
10201	224.995	1.1					3720.56	0	0	22157.9	0	4557.06	0	0	0	0	7755.16	4857.55	0	0	15161.2	4403.19	3572.48	0	3077.84	8085.95	0	5097.43
9259	188.175	0.8					7521.2	4730.83	0	0	3776.56	7361.12	0	0	5277.3	4136.17	3854.32	6098.71	0	11016.2	0	3614.93	5410.76	4670.12	5596.69	0	0	0
9829	249.126	6.69					0	0	0	12651	2579.89	10830	3465.19	9564.17	0	3236.21	3291.82	0	0	3443.01	6086.46	3983.75	5927.64	4900.26	0	4920.68	3624.73	5511.81
3891	212.118	8.57					4564.62	3947.39	5575.22	0	4925.44	4620.27	4364.75	0	0	4537.76	0	0	0	3869.89	0	5168.37	0	3586.11	154177	7462.37	4760.48	7145.79
6150	144.605	2.1					0	0	0	5358.79	3145.2	9198.09	0	0	4168.1	0	4893.86	0	0	4024.06	3946.22	5805.41	4260.61	4368.4	0	6957.54	3744.62	4357.46
10425	208.064	2.74					0	4659.54	2872.31	0	0	3537.6	2701.82	2370.16	3939.61	3407.44	0	4656.67	2880.25	2651.13	3236.35	3322.65	0	0	5292.26	0	2843.43	2758.02
8326	294.154	2.72					0	4260.11	3795.99	0	2625.78	0	0	0	2584.46	16300.9	2504.7	3947.88	2425.07	2090.96	3316.68	5101.1	3242.73	2891.26	0	0	6290.31	3219.5
9470	179.023	2.44					4088.07	6398.95	7551.85	7427.78	5649.69	8013.69	0	4365.51	0	0	0	5839.3	5232.04	5327.12	0	3523.13	0	0	0	6366.91	0	0
5929	167.086	12.08					0	0	6872.88	0	0	0	0	0	4473.81	7697.15	0	6559.47	0	0	5554.37	6922.77	0	7565.94	6343.05	0	0	0
5323	225.979	2.08					0	0	2664.74	3320.37	3165.64	6933.85	3404.91	0	0	5422.69	0	3834.88	0	0	5402.08	3533.63	0	3224.64	6027.09	0	0	0
5999	156.077	1.3					6166.66	6086.13	9688.8	5664.76	6224.48	18014.8	0	0	6475.17	4297.86	6961.19	3124.84	6807.65	0	4827.7	0	0	0	5271.62	6104.18	7607.28	3825.72
9734	260.196	3.24					3124.94	0	2266.18	0	0	14672.1	0	2466.73	3377.09	5430.03	0	2581.59	2891.41	2460.29	3979.41	5630.92	2310.6	0	0	4730.35	3833.08	3321.5
7138	144.081	8.2					3295.56	4829.64	0	0	3180.74	4372.35	0	0	0	5357.41	3336.56	6565.04	5821.86	0	4251.88	16204.6	3166.61	3624.97	4999.69	4754.75	6105.7	0
9014	231.097	2.78					3052.61	2799.11	0	2647.22	2219.99	3466.9	0	0	0	10050.3	2771.93	0	3003.52	0	9268.73	3699.51	2759.64	0	2851.43	0	5665	3029.87
6286	149.018	2.23					6477.13	0	8432.43	0	0	8736.19	0	0	0	6277.73	0	0	5356.28	0	7949.51	6678.14	0	4505.34	5948.75	9806.4	6967.51	5747.53
8224	180.583	10.55					5225.24	7259.12	8183.66	0	4762.06	7652.47	4505.87	5257.24	6567.2	0	5182.05	5782.5	0	0	4473.37	6818.85	5431.49	0	4871.12	5554.69	5955.53	0
8274	184.073	13.57					9621.73	5075.54	0	0	4779.7	6540.61	0	4215.37	4812.83	0	0	0	8005.69	5632.1	0	0	0	4141.89	5551.86	19162.8	4145.78	0
8353	201.087	3.2					0	0	0	4674.37	3507.63	4019.25	2410.67	0	3021.02	10677.3	3053.19	3698.55	0	0	5314.84	3418.65	3706.24	2888.03	0	0	5470.19	2762.14
10203	174.014	1.1					0	0	4105.37	9391.6	3656.86	0	3790.3	3447.05	0	0	2881.05	0	3816.83	0	9831.37	3340.51	3878	3186.82	0	5819.62	9557.43	5691.34
8555	314.232	10.71					0	6287.02	0	0	0	0	0	0	0	5421.39	3974.92	5980.96	0	3955.15	0	0	4110.48	0	5952.63	6271.46	5075.92	0
9994	303.231	14.13					0	5877.67	6540.58	0	0	0	0	0	0	5914.86	6216.16	5105.92	0	5001.42	0	5003.38	0	5402.79	0	6628.33	5418.68	0
9210	421.256	15.14					0	0	6360.97	4569.83	3361.06	0	19008.9	7236.34	0	0	3856.72	5131.71	3886.48	0	0	13366	0	0	0	3840.52	3530.93	0
6159	175.119	2.11					4253.49	0	0	5345.58	3943.9	5610.47	4707.13	0	0	5870.45	3887.72	4600.5	0	3762.86	4167.31	6387.17	4367.97	4266.3	0	5024.07	0	6741.29
4192	166.026	2.04					2348.48	4230.58	2313.38	2635.53	7431.78	0	2516.98	3270.52	0	0	0	0	0	2736.19	0	0	0	7632.8	3905.16	3048.62	0	3212.58
8318	175.119	2.41					2698.18	0	0	4812.9	3000.61	16146.6	0	5986.32	2841.12	3989.02	3048.31	0	4384.09	2838.7	5777.63	4327.12	2986.88	3257.88	0	5285.11	3778.62	4179.59
7058	258.178	12.79					0	0	0	5235.74	0	6521.32	0	0	4498.09	0	0	0	0	4227.27	4734.28	0	0	0	0	4621.38	0	0
6406	161.597	6.11					0	0	0	2872.05	0	15814.7	0	2811.65	0	4125.09	3024.07	4791.31	0	2795.46	13142.3	4972.54	4194.32	3609.33	3669.65	6937.12	3471.13	5012.96
6818	171.076	1.34					3816.16	3465.01	0	9778.81	0	0	5788.99	2971.89	0	3751.14	3973.99	4415.99	3509.21	2780.31	3462.05	0	2530.38	6211.96	2805.12	0	4685.94	0
8657	214.087	8.91					4806.43	0	4625.79	5750.94	0	0	3786.96	5221.27	4523.82	0	0	0	0	4372.49	3948.05	4647.86	4147.51	0	8031.55	4957.09	0	4432.68
5909	273.169	9.14					0	0	4319.4	0	3500.13	3440.38	4718.91	0	0	0	0	4079.92	5464.43	0	0	0	0	3980.07	0	0	0	3891.83
9214	181.075	10.92					6958.74	0	7540.77	4279.05	0	3982.85	4979.84	3604.32	0	0	0	4196.11	0	4519.74	0	5116.92	0	5411.05	4570.31	0	5121.78	0
8453	287.125	10.83					0	0	0	8588.76	0	4358.94	5065.1	4659.58	4125.08	0	0	5482.37	0	0	5369.35	0	0	4752.81	4566.86	4546.73	4820.37	0
7155	312.216	10.57					0	0	4580.93	4555.6	0	4893.82	0	0	4659.69	4802.65	0	0	3920.54	0	4919.25	4950.04	4209.16	4061.79	0	4748.86	0	0
7957	169.595	2.78					0	0	0	0	0	5460.54	0	2549.59	0	3488.5	2275.54	2626.41	0	3977.51	3650.02	4783.79	2800.55	3420.37	0	4149.19	0	0
4323	255.008	2.04					3602.08	3608.6	3379.71	3346.73	5110.05	4098.81	0	0	0	0	0	2764.09	0	2302.13	0	0	2463.27	3660.52	0	3325.16	0	0
7248	257.113	6					3332.55	0	0	3918.28	0	4426.86	3071.92	0	2947.11	4444.53	2623.51	3263.97	0	0	0	3243.57	0	0	0	0	3991.27	0
8178	245.115	9.97					4742.56	4917.03	0	0	0	0	4071.25	4090.4	0	0	3577.39	5183.06	0	0	0	4681.96	4009.64	0	0	0	0	4161.64
7270	245.115	9.82					0	4409.79	0	4694.51	0	4540.15	0	0	0	0	0	4042.4	0	0	4053.66	0	3644.13	4482.87	4869.8	4405.76	3857.48	0
6668	292.114	1.03					0	3475.07	3964.39	0	2746.11	0	0	0	3175.89	0	3263.54	2619.73	2919.43	2833.09	0	3292.03	3592.6	0	5000.32	2802.47	0	0
9787	135.025	1.92					4880.54	3059.26	4582.35	0	3867.67	2539.93	2656.32	0	0	9343.39	0	0	2244.92	0	4504.49	5100.84	2918.99	3246.74	0	3097.42	0	3421.35
8921	214.115	8.13					0	0	0	0	3561.88	0	3777.96	0	3120.07	4437.26	0	0	0	3471.76	3868.66	3016.91	0	3229.91	0	0	4251.54	4904.77
3938	142.02	2.4					3488.43	3204.73	0	3500.45	3008.25	3213.15	0	2998.87	3126.67	0	2874.54	4014.34	0	2444.05	3916.07	3996.11	4882.75	0	0	3210.88	0	0
8678	144.523	2.65					3104.76	0	2453.89	0	2279.98	3291.33	0	0	5172.12	4486.44	8528.48	3758.91	3691.77	0	4838.15	0	3161.68	2716.97	4149.37	2848.27	3186.47	0
6664	159.026	7.04					3389.14	3849.59	0	2931.62	4582.58	5219.03	3562.99	0	0	3017.47	3384.4	2859.65	0	3115.81	0	4138.24	0	3080.39	4137.12	3976.3	4858.22	3488.23
7904	162.049	6.97					0	0	0	2759.65	0	4556.29	3436.63	3779.78	3455.44	4350.72	0	4755.15	3820.01	4248.6	3293.93	3035.44	0	2719.5	3476.21	0	4068.18	3184.08
9053	322.186	6.99					0	4332.1	3336.15	0	3091.72	3883.12	3897.77	0	0	5340.9	3789.41	4086.29	0	0	0	3640.88	0	2864.1	0	0	0	2971.96
4273	299.994	2.36					2860.61	3392.02	3963.07	3295.54	3924.63	0	0	0	0	3715.48	3122.8	3904.32	2460.15	0	4210.97	2592.83	2762.71	0	0	0	0	0
6763	220.118	6.96					3738.12	3655.26	3428.76	0	2647.28	0	4508.66	0	0	3533.47	0	0	0	0	3343.89	3358.07	0	0	3352.94	0	3041.71	0
8007	174.112	1.2					2788.99	0	3505.25	0	2881.5	0	0	2879.86	3013.26	0	3224.95	0	0	0	0	0	0	0	3631.48	3716.85	3204.28	0
9002	217.038	6.85					3606.22	3143.1	0	2400.67	0	3958.67	0	0	0	0	2756.11	3792.62	0	0	0	3210.68	2943.03	2838.58	4208.29	0	5052.45	0
4245	87.0075	2.05					2816.02	3340.71	2994.88	2648.53	3925.48	0	2832.1	2664.45	2621.66	2751.84	0	2975.05	2534.69	3187.61	0	2698.98	0	3769.54	3306.99	3784.52	0	0
7597	272.172	1.57					2933.94	0	0	2553.16	0	3142.16	0	0	0	3200.58	0	3418.32	2559.07	0	0	3161.25	2768.63	3132.56	0	0	3917.96	3400.92
4258	73.0283	9.22					0	0	3759.63	0	0	0	0	0	0	0	0	0	0	3008.7	0	0	0	3467.7	0	0	3388.74	0
8008	172.096	1.79					0	0	0	2285.15	0	0	2498.31	0	0	0	3619.89	0	2684.18	2623.85	0	0	0	2643.9	0	0	3091.4	0
9220	213.018	3.15					0	0	2503.36	0	2639.56	0	0	0	2462.25	0	3641.17	0	2526.6	2420.84	2604.76	0	0	0	2446.81	3091.08	3056.11	3131.39
6056	206.081	9.36					17233.5	21173.2	13195	25329.8	26032.3	26376.2	17796.6	21442.7	25340.4	73709.4	20666.8	20869.8	22989	16222.5	20441.2	8329.27	16111.9	18122.8	18044.5	30084.4	30611.3	19977.4
10082	161.012	2.45					18042.6	14634.3	20164.2	15943.2	13123.7	19479.5	6763.61	14329.3	6970.15	9071.51	14794	9645.53	11076.4	7053.06	9543.69	6883.78	5880.86	11815.6	8131.96	21827.2	9227.2	8607.85
9982	353.194	10.17					25852.8	18840.4	19095.9	22881.1	20616.4	21583.2	19068.8	22317.4	8799.2	23948.7	17543.7	19737.7	23267.7	18113.5	14027	19069.5	19491.6	16322.3	17324.4	21019	20722.6	22935.8
9240	177.007	1.77					12293.2	11740.4	14787.8	6052.42	11021.5	15815.9	9945.99	9711.97	13279.3	13787.2	14766.1	12095.2	11130.3	9730.68	11500.8	9702.66	10949.3	11107.5	17484.9	9724.74	14008.1	11527.6
3631	131.481	0.58					24344.3	15943.2	17606.8	55730.8	223672	123982	104648	21548.9	25867.2	92828.9	63809.8	63482.2	66535.4	22096.4	27078.6	211204	35700.2	185831	43430.7	136846	83933	80218.4
8442	154.097	1.52					15470.6	4643.74	12815	14968.7	4082.25	32486.9	3909.57	2212.08	10136.2	10974.5	20136.5	17386.5	8184.33	3977.28	27777.9	29228.5	12780.8	8207.31	10248.6	12098.3	15308.9	16438.1
6554	74.0236	1.23					19731	18663.4	20236.7	18932.4	21243.5	26386.3	24901.3	22564.3	22251.6	30536.6	29544.2	21925.4	23314.2	18879.4	23159.5	18611.9	19217.8	17619.6	18784	25124.5	30411.7	20497
2344	194.049	11.02					64351.1	55514.2	60298	55777	58291.1	64641.4	58713.8	58951.1	64160.4	72927.1	59524.2	66631.1	50875.6	51293.6	57969.5	67001.5	55965.6	53682.6	76092.6	63657.8	65289.4	68359.4
8196	180.08	8.43					16945.9	19658.3	29106.7	25026.6	29269.8	63493.9	14905	26818.5	30994.9	29563.1	27122.4	27602.3	14956.2	12253.5	13818.1	35068.2	14402.8	17436.5	21055.6	26776.9	21280.2	21386.1
5445	127.086	1.65					7712.38	10617.2	6397.29	11168.4	13299.2	9610.14	8995.44	9253	6172.07	9542.66	8876.32	8961.31	22844.9	8756.76	11723.9	9550.07	9726.84	7623.33	54814.5	13627.9	8952.17	10089.3
2581	334.185	11					69751.9	91904.3	80766.4	67050.8	67787	84957.6	88328.4	71275.9	65497.6	67610.8	77911.8	81659.3	80479.1	61119.6	88539.2	82517.6	65210.6	70890.3	76385.2	93065.1	77740.7	76863.6
5701	165.007	0.99					34885.2	29918	46456.8	37840.9	30295.4	78867.8	30151.1	19723.7	28013.9	36663.4	45987.6	32285.1	28504.8	23106.2	57534.6	43986.8	26104.1	24262.8	67389.2	68182.2	71002	57341.2
7513	133.999	0.58					67013.9	79260.7	80575.3	57541.1	28548.8	47638.2	84565	80393.6	65888.7	66277.7	26666	69073.9	32923.4	54066.1	65679.6	66625.1	87333.9	55590.8	59702.2	48266.8	51589	88197
1718	85.0758	1.07					12442.4	14106.6	51589.4	17966.9	33790.7	140503	14714	65154.9	61369.7	61603.7	20084.2	24395.1	10822.1	9669.22	4154.91	11807.9	19204.6	10217.5	34838.5	52567.3	39529.1	16061.8
6435	154.048	1.98					13546.5	10870.7	10075.6	12172.8	10541.4	14248.7	10025.7	10408.5	10696.6	14882	16799	20107.6	12478.8	9904.36	13111.9	14169.4	11496.1	11652	13891.9	10654.7	13977.4	11563.8
3884	178.134	7.6					59946.4	25804.5	27991.9	20834.4	13196.8	116105	6093.78	7003.19	11440.9	11646.4	24564.3	6226.45	5737.36	20243.6	38018.8	17840.7	17802.9	17175.6	182795	38275	14314.6	29700.7
5423	132.065	2.34					47002.2	51514.5	41574.1	37394.1	31540.6	78613.6	39052.8	26139.7	45343.3	62399.4	46791.9	56694.8	44938.9	29014.7	63045.4	44888.7	34877.6	32407.6	72123	50044.9	50418.4	41512.2
3864	142.948	1.28					37014.4	39859.6	43392.5	37258.1	31444.7	44240.1	32131.5	35079.5	37022.7	55147.6	31783.8	42416.1	30991.2	24877.8	39056.9	32877.3	33894.5	35866.9	33045.5	42575.4	45866.9	44031
3520	372.101	15.77					66718.5	91422.3	83018.6	87185	67072.6	121590	64979.2	88222.9	93169.5	79251.6	95427.9	85169.2	64958	72292.5	94726	99900.3	75171.5	74270.3	76978.8	96160	72028.1	84378.2
10225	403.033	2.94					2877.26	4019.93	4438.95	0	0	10823.4	0	0	8535.83	5289.72	3865.82	5593.92	8489.73	2267.41	4477.54	4198.89	0	2972.78	5105.78	4527.38	4737.71	0
3463	141.139	1.33					3768.39	0	6006.91	4979.71	15497.5	4306.99	2356.69	3136.88	0	41954.7	13863.8	15981.4	0	4954.77	371270	10879	11963.9	15521.2	0	5806	17224.8	75247.7
3445	148.097	1.03					42108.9	31238.8	46575.5	37053	35193	44434.1	30141.8	30971.1	40925.8	48328.6	47118.5	44412.3	37326	30215.5	45555.5	36656	33652.2	32575	36919.7	46808.5	50341	39589.3
9611	195.116	1.83					2901.89	3531.75	2790.08	0	2435.93	12390.3	0	0	4623.92	5756.26	3507.89	9392.05	11380.1	3071.45	10040.9	0	2622.15	3424.73	2885.61	3017.32	9179.9	6073.18
7489	214.986	1.78					3984.83	0	4832.45	3391.54	2460.74	2675.4	2995.44	3827.49	3087.22	3997.72	3563.58	0	3222.08	2728.89	3433.31	4066.17	0	2493.04	0	3966.78	0	2864.1
2725	153.065	5.44					27569.9	28077.5	56545.2	67979.4	45446.2	68630.1	17786	27876.7	60061.5	106848	85740.7	191858	46531.6	65440.4	112642	57303.4	43875.2	38230	26061.4	54409.4	109354	75173.5
9185	149.044	1.62					8002.09	17777.3	9862.63	7481.14	8153.53	15064.6	10626.3	13157.3	14433.4	9779.91	10250.5	13890.3	17547.6	13399.1	10570.6	15143.1	8306.77	11681.3	22430.6	13382.2	15273.5	15794.3
9215	251.106	3.7					3041.51	0	0	8353.73	2543.68	2839.61	3071.95	2606.2	0	0	0	3191.33	0	4142.9	5716.42	3099.57	4356.65	4827.01	3360.16	3535.34	3592.38	4504.78
962	168.024	0.58					215251	218951	264474	206388	83970.8	154613	153197	251425	258311	169650	202974	186931	152148	185341	186648	87102.4	270113	117068	206467	122404	174627	138850
5559	249.108	1.14					42333.5	21602.9	38016.5	31803.9	44376.4	32410	29675	26043.1	20937.7	34123.3	24680.7	25944	24239.8	20531.8	27422.5	22827.5	20678.8	30284.6	41229.7	32382.5	27763.8	21383.3
7030	143.118	2.72					41091.9	8163.17	49892.8	16280.4	23701.2	55521.7	27853.3	22803.7	30909.4	22449.2	22571	34651.2	39601.9	23203.2	25048.9	21662.7	14995.9	35693.8	25758.8	29252	34511.5	28755.1
6799	212.091	6.29					3177.75	3925.76	4087.75	5028.06	5656.59	11514.9	4666.44	0	0	0	3585.57	4075.91	0	2999.51	10357.8	4801.11	3279.88	0	6983.28	5521.76	4008.58	4842.69
9354	184.028	2.41					18337.9	17391.3	17172.3	14797.4	18487.8	19315.2	19359.6	18119.2	19356.8	26235.8	20874.5	19068	17309.7	21657.8	17899.1	15821.9	21582.6	16914.1	20071	20338.9	21075.2	20684.1
5250	120.077	0.77					354525	366408	370989	308937	297846	326970	364040	284835	309302	394832	297650	378764	284948	258442	361815	402282	307026	297541	269502	365127	371143	425982
5438	101.523	1.83					33241.2	30063.4	45442	21938.9	22553.9	102926	39999.5	49808.3	41180.9	70200.9	32233.7	35563.1	53706.6	31241.6	36994.1	31612.1	23478.8	26923.9	77901.1	42848.9	58098.6	31632
4940	160.986	0.58					15267.5	12694.6	16510.8	19541.9	39235.7	9510.59	26412	20865.8	18288.7	20278.8	21175.4	0	29457.1	14530.7	16602.1	14635.3	29356.2	28764.4	26196.3	24919.2	19155.6	11142
7977	144.605	2.41					2643.35	3935.23	0	3686.33	0	13548.1	0	5189.56	2607.32	4782.88	9392.44	2592.18	0	2268.01	5032.22	5141.97	3691.91	4004.86	2879.08	4312.73	4006.23	6917.81
3838	221.095	2.76					2740.47	0	0	36914.6	3837.93	3312.18	3993.65	4030.89	2463.01	2559.23	3053.25	0	4094.23	3282.53	4512.2	6512.59	39738.1	14493.6	0	14575.8	3398.19	19274
3592	106.963	0.58					107653	82349.4	61362.1	104777	468784	269066	192707	67418.1	83383	184109	82868.8	90775.6	168215	87264.7	130303	563444	167288	263648	94236.2	289624	153941	182517
2594	193.131	6.67					17819.7	29731.6	24397.2	9782.15	17032.9	47062.8	13613.7	20924.6	31713.7	53699.2	27887.6	25796.1	28207	27682	13399.8	38791.8	25001.5	19947	23538.8	21409.1	35240	26426.8
1744	197.003	1.12					39839.9	38643.4	42171.8	31025.2	41029.4	44658.1	53700.7	54151.9	32156.7	56801.1	33473.6	51438.4	78538.4	41419.6	38678.7	28326.2	26577.3	46145.3	87367.3	47396.2	61218.9	40752.8
7682	264.05	2.94					3374.38	0	4144.35	2833.75	2643.86	14918.4	0	0	8954.31	10807	3765.76	8410.7	14286.7	2961.97	2869.82	4078.66	0	0	5643.77	3363.23	13770.3	3930.24
4023	96.9715	0.58					69453.4	54359.7	58648	68110.8	59722	44914.4	78118.6	89450.3	106315	68682.4	93769.6	50643	104718	71566.1	52498.1	60992.7	99136.1	102026	27744.4	49650.7	27094.5	33074.1
5134	280.238	9.27					0	4522.19	6330.91	5870.29	8193.45	0	5794.43	0	6489.13	4828.31	7096.67	14447	4558.84	5489.52	0	0	0	3787.4	477401	13270.3	17676.5	4300.41
7666	294.154	3					3631.84	3787.54	4443.51	3071.32	2480.27	4412.8	2948.51	2845.94	3595.67	16859.5	4991.88	3964.98	2823.32	2869.11	0	9395.15	2632.82	4904.19	3172.14	3581.03	12525.9	3494.87
9554	147.594	3.98					0	3182.75	2806.4	5387.91	3540.95	11584.6	2725.15	4776.44	2855.14	4351.5	4792.98	2884.28	2803.88	3184.69	6042.31	11855.9	9545.37	4328.73	3931.26	6297.67	5388.97	8359.29
9543	213.037	2.64					3997.83	3156.34	4667.1	0	2758.09	4556.71	2923.68	2199.87	3359.66	9758.04	3629.78	3783.89	3814.55	3370.29	3035.95	3211.44	2838.39	0	3280.17	0	3853.55	3191.63
1277	148.953	0.59					105168	89275.1	97312.6	129853	121122	70308.3	142685	155438	139599	75128.5	116751	84783	138175	90667.2	101613	180572	138672	139771	61656.3	46399.8	85273.9	65733.6
7556	164.062	3.01					4533.97	2632.98	4411.66	4432.03	4270.7	8784	4160.06	3640.96	5140.71	4483.77	3141.36	3460.92	3911.16	2455.89	3011.94	4634.67	4180.53	2524.43	2422.97	4924.42	3740.01	2767.48
7943	191.055	2.64					4707.78	2938.19	4398.19	3319.03	3224.22	4864.21	0	0	5002.94	8601.81	3331.34	5093.97	4957.68	0	2982.23	4146.31	2692.14	0	4070.61	3597.76	5196.06	3121.36
5685	333.086	2.67					3124.14	2535.84	9598.15	2923.76	17496.1	104247	3182.04	3134.66	5338.1	11206.9	4871.17	3325.67	4471.57	8060.22	2473.3	0	0	4813.47	5054.59	28749.5	4759.62	2906.66
8406	278.124	6.02					0	4493.29	5279.31	3190.48	2918.13	12138.3	0	4514.16	3452.3	10405.7	5640.7	9205.75	4020.85	4694.57	5294.26	5597.93	5416.42	0	5991.9	6750.12	6929.9	5382
6153	173.092	0.97					13564.5	4265.65	25101.9	27517	0	0	0	0	22010.4	47117.7	20823.8	44871.3	32189.5	0	56865.3	4451.57	0	7452.74	4950.73	4337.76	31043.4	34201.9
6902	525.288	8.23					55317.2	60771.4	66517.9	120234	87151.3	104010	52508.9	50051.4	164786	354702	87959.8	130532	46717.1	80229.7	143821	142893	93625.3	62886.6	68004.1	69286.3	157530	99655.9
2763	138.514	7.56					0	0	3833.42	4320.92	0	5303.02	4306.1	4137.37	5520.69	16440.2	23446.3	442599	3295.23	3044.29	7257.86	6136.26	6810.24	3746.38	0	4458.45	95822.7	3766.69
9338	154.061	6.83					3540.01	5423.63	0	2815.76	0	7453.94	0	4468.21	7065.77	17063.8	6684.5	13941.5	3901.12	4398.43	15455.6	6197.96	4881.43	0	3398.3	7180.79	6875.73	6790.46
7437	191.102	1					19706.3	6581.44	21190.9	11377.9	5577.05	7067.93	0	3537.33	12288.9	13534.7	16397.3	5684.98	14249.4	0	3684.71	3258.56	0	4094.69	11207.6	13723.7	16738.1	3254.84
9788	315.134	10.97					6523.38	4763.89	11700.4	8936.2	6578.93	0	4954.73	0	9230.48	0	9028.34	15587.4	8411.72	4363.09	0	0	5576.38	0	25963.8	9403.96	18243.8	6204.97
5779	119.016	0.93					74667.8	77139	18263.7	0	0	44437.1	0	7253.66	12934.1	61329.1	46167.7	153395	92248.9	77444.8	177561	67989.3	110815	67790	36388.7	18184.1	116392	212527
9608	166.528	1.23					20074.5	4247.12	15839.3	10554.7	9958.59	9221.92	11691.4	8533.84	8497.26	11729.6	10036.6	8831.84	13290.9	4986.52	0	4094.58	2661.47	3658.66	0	0	0	0
7828	147.047	4.78					3563.45	23303.4	3145.51	0	2774.62	4972.71	3204.16	3668.6	8769.86	4875.81	0	11115.5	9564.55	2830.63	15150.7	9670.03	10611.4	3394.61	6682.92	5183.56	5808.64	10474.7
9692	155.592	1.73					3883.97	2939.43	3278.63	2990.12	3073.62	17593.6	3376.97	3679.7	5623.43	13893.8	9156.8	3975.66	3241.02	12612.3	13571.8	16203.8	5362.95	5109.26	3580.42	6224.34	3727.7	11038.1
6273	95.0165	1.32					28430.2	30777.3	27856.8	25120.6	23513.3	20759	23877.1	28535.8	24953.8	31118.9	24018.1	34177.9	19662.8	26867.9	29135.7	23497	23842.6	22248.7	29921	27074.9	28693.2	30653.5
5687	331.202	7.9					19965.4	4601.72	4854.38	3181.93	4925.44	104034	12767.6	17598.8	0	56505.3	31077.7	3435.47	0	4862.53	0	60852.5	0	18858.8	6941.89	42576.9	50090.2	51099.2
6652	113.031	2.23					4688.14	11821.6	8151.96	7291.97	6334.15	10961.4	8389.53	8180.35	8942.76	9351.32	4785.61	9186.68	18295.5	7599.47	8035.8	14451.3	7674.44	6461.82	6215.57	9841.26	7359.38	21339.6
7897	158.029	1.92					4560.21	6246.59	12195.6	4415.69	6118.39	6846.28	3659.54	3473.16	2630.67	19791.8	3739.48	4633.36	0	2316.5	11127.3	3153.31	4334.96	4425.13	4084.34	6454.81	10572.7	5444.64
5178	186.185	6.67					9964.6	36578.9	5166.33	3626.75	4390.61	3873.92	0	3769	3275.28	6563.99	3427.45	4340.77	8973.89	0	4886.96	3401.88	3425.9	3231.33	14275.5	5494.28	4657.45	3613.54
7231	187.04	3.64					4105.21	4800.36	4443.27	3366.39	4135.83	12899.2	6179.63	3448.39	8989.67	4560.95	3144.43	4017.5	4560.14	2810.79	5145.66	4633.1	3756.51	4032.73	2851	4687.54	5039.35	4560.04
7811	164.074	4.78					3928.35	18401.8	3423.27	2245.25	2765.5	5548.52	3405.47	4824.87	8402.02	4173.69	3211.32	10793.8	11579.9	3404.48	15647.8	9377.57	5269.28	3512.63	10427	3856.04	9623.67	5649.78
1788	113.071	1.1					25617.1	52274.2	66060.9	43830.2	46244.3	91865.7	33125.8	43237.9	30482.7	40797.8	39587	73825	26820.3	52014.6	12459.5	27643	29073.6	49885.1	37316.2	41423	23051.8	19111.7
8064	178.968	1.36					3915.85	4057.01	5210.09	0	2843.64	4032.14	3646.01	2486.29	2692.98	3934.48	3549.58	3914.62	3554.28	3383.94	5090.87	4468.24	3895.79	3792.7	4372.47	5154.7	4403.79	4920.97
9006	303.145	6.24					4143.63	0	3884.29	0	3370.07	14049.4	4311.69	3551.06	3450.22	6224.35	5471.19	5801.81	5717.38	3711.38	4884.33	6942.73	4977.92	3430.1	4184.65	6438.94	11596.9	5465.65
7257	221.092	3.82					3867.77	3548.61	3771.26	3470.4	3389.2	8661.36	4453.37	2949.81	4009.53	5178.81	4054.69	5392.21	2989.08	3078.53	8070.79	4382.4	4734.53	4693.61	4024.43	5463.6	9542.15	4962.23
5717	190.987	1.42					15267	14225.3	20947.4	23100.5	19977.7	35168.9	23706.8	18787.7	23009.7	27356.6	23352	19275.8	19626.6	11883.4	22439.4	14723.1	15623.2	15503.4	27956.4	24945.2	18000.9	16334
5582	123.536	2.33					11944.2	9612.17	18407.1	9110.87	5924.69	31648	10884.8	23922.8	16003.3	17288.4	13409.3	16252.4	38463.9	10286.4	16316.2	5977.05	5590.92	9145.44	46245.1	19065.5	20061.9	14411.8
2782	185.165	4.45					34051.5	38173.6	32548.7	33187.1	70716.8	29746.4	70000	50737	38782.2	45864.7	27526.7	171932	38830.9	31211.4	37990.3	41254.8	39518	66940.8	40183.1	62522.2	79167	59350.5
3400	102.021	0.58					90427.8	71972.5	61365.8	103186	262407	132822	133114	61839.4	75603.5	128282	76656.5	103088	127176	70780.2	121227	239491	150812	146744	100929	123766	137353	166891
6950	120.536	1.92					83367.3	90571	108472	92363.9	82880	75362.4	52941	59416.3	47350.7	152290	63790.4	83005.5	43015.2	47474.4	108932	86932.9	80634	65255.4	78047.8	71973	96222.8	78719.6
10146	174.112	1.37					4621.52	3539.04	3786.09	3215.52	3718.29	9940.31	3725.82	3953.85	3333.64	5338.18	3773.22	4711.33	0	3768.55	5400.37	5820.01	2699.48	4903.16	4132.66	3658.06	4737.18	4509.52
8400	209.023	1.92					5177.19	12366.9	13244.5	4012.92	4819.47	10613	4748.38	5839.4	3415.63	17027.9	3235.84	6403.05	3426.32	3417.64	12367.8	6051.67	5209.19	3803.64	5738.12	4388.08	13449.1	6151.02
4313	78.0541	3.23					3662.48	3109.97	9269.32	13399	4112.18	15919.8	4355.16	10122.8	13512.8	5348.06	4422.11	4544.58	4109.07	2056.28	4113.41	2367.47	3775.06	2720.57	8785.9	10321.3	5153.13	3408.28
8233	147.113	1.49					3858.38	4418.57	3429.66	13000.8	5032.09	19414.9	3856.21	9783.24	3594.77	5618.58	5280.13	3336.03	2692.43	4619.35	19609.6	13528.1	12791.5	9512.28	3636.2	12068.6	5209.57	14756
9647	199.107	6.61					0	0	3950.22	9674.86	5329.75	12129.2	4318.98	3599.8	13279.9	12443	12123.5	23975.3	6233	11840.2	19887.9	6333.04	6117.87	10871.7	2941.77	7243.09	19850.1	13092.6
6845	86.1174	2.19					6000.64	0	9324.68	8305.1	0	10626.3	0	0	6310.11	9600.94	6928.68	8529.43	8567.69	5151.47	0	5987.28	0	6332.65	7541.46	9660.92	8134.9	6573.3
3634	104.966	0.58					28816.2	13287.8	12384	22241.3	151325	83759.9	37876.1	16356.9	26292.2	35307.6	22640.2	39899.2	61590.8	21454.4	27643.6	205335	27027.3	38738.9	19073.7	97328.3	23483.1	79879.7
10256	286.151	2.11					7934.95	15629.6	18739.8	21243	11201.5	5892.3	3921.22	3949.39	3732.44	19580.3	3361.3	6946.99	0	0	6021.99	8375.27	6939.56	5222.85	5697.53	8386.66	12845.3	6711.77
5397	244.061	1.38					5251.85	4334.42	3994.47	3524.05	9185.14	3749.06	5344.94	4191.76	4600.79	4651.73	9500.58	5283.55	5037.58	9152.24	3668.07	3524.31	4371.57	4541.25	80102.2	4378.44	4132.82	3464.83
9798	237.09	2.74					3148.43	5209.51	2935.2	18385.1	9173.96	17347.1	10661.7	4841.44	10919.2	4475.64	5231.22	4098.86	4189.43	12570.5	22179.8	11384.4	14333.8	13360.9	3562.38	13070.5	5453.99	15154.4
5373	225.159	8.15					4389.3	5772.51	3733.87	4256.14	4068.67	4554.45	5141.77	4987.01	6511.95	4016.89	0	4974.91	4232.49	5633.19	6768.13	3871.3	6122.98	6156.27	154031	4771.76	5470.31	4328.46
9413	127.034	1.39					11436.3	25860.8	6635.88	5063.47	3904.56	10409.7	4031.37	3539.35	11900.3	7065.91	6672.12	16121.1	14010.1	4090.78	8513.83	5298.5	4406.54	3442.79	12434.3	10583.5	12808.5	4808.64
5603	168.113	1.78					30962.9	25883.9	20418.5	9757.79	11241.5	2492.18	10770.7	9202.42	4190.42	5767.83	4394.23	4547.58	8616.22	3278.99	5088.94	0	3395.14	4375.49	46725.3	12241.9	4972.37	5361.46
7283	260.16	3.25					4006.24	4153.66	3682.76	20998.1	7680.89	17606.6	8311.04	4487.7	10499.1	4834.65	9268.63	5481.66	3630.02	8625.4	19345.3	10055	12186.8	13940.4	3114.09	10929	6232.56	16939.3
2199	172.04	1.83					20555.6	20590.4	19556.5	11270.7	13196	37896.8	9359.49	10468.1	33303.3	43661.8	30533.2	37192.4	32234.3	17347.1	37267.3	26863.8	21016.6	13826.2	16353.7	16437.7	37744.4	22333.3
6888	129.044	6.1					19985.7	15657.4	10799.1	4825.58	4338.69	6077.03	0	3397.6	43556.1	69612.6	54322.4	28759.8	43096.7	3517.61	18119.4	5793.73	4505.88	5129.43	9012.09	4583.25	42052.9	6251.78
4691	165.963	0.57					60252.1	75768.3	76062.6	74735.8	60631.5	81014.6	73817.5	92856.1	83326.1	60377.8	66508.9	44678.3	67844.3	64744.4	62133.2	70185	95643.2	47325.4	51294.5	22813.4	43481.8	36517.6
5863	87.044	2.23					96058.8	142564	100419	97986.3	111380	143312	82945.4	89012.2	108998	125234	108387	113148	110005	77706.9	113477	119312	95156.1	105101	110903	130798	122851	117180
5578	309.094	1.14					4556.55	0	5005.93	5283.19	13275.4	5955.33	6511.97	4922.94	4901.01	3707.83	5442.54	3856.6	5652.64	14001	4694.29	0	4994.28	4894.44	70392.2	4553.17	4005.6	4740.62
2472	88.521	0.58					141374	94004.5	98363.6	163461	604234	310985	292641	113861	143380	178946	139835	153296	273552	175871	160618	574241	193474	319922	153221	303831	161567	237539
8646	194.049	10.56					7096.89	7162.26	5855.17	4621.19	0	3965.6	4300.69	5423.37	5053.88	6119.43	5200.89	6697.12	0	4585.79	0	6305.53	5076.05	6229.35	6890.07	6513.66	4902.62	7261.23
7745	220.049	1.13					25859.9	18865.5	27307.8	23736.6	23830.6	26056.6	15776.1	16246.4	19877.8	21268.7	22973.9	21612.3	17236.1	14793.9	15227.4	20518.2	17167	12952.7	19009.3	20693.5	19265.1	15080.9
7146	79.0539	6.17					11143.5	21496.6	23575.4	12003	9691.29	25984.8	8385.91	8338.01	9569.45	10072.8	11424.2	24402	9643.65	10174.9	10339.9	9048.94	8755.42	12089.2	10062.4	11703.9	20847.7	11063.4
3488	222.012	1.73					31595.6	24184.8	26778.2	145996	56625.5	20683.5	47899.2	37957.4	12073.5	17475.4	13177.9	20164.2	4068.87	11033.7	132603	9835.74	69325.7	34943.5	116709	65585.9	16187.2	52519.5
5577	309.094	1.01					4593.49	4967.07	4735.36	8040.37	8700.87	4763.67	5514.55	9448.7	4203.27	4982.64	3893.05	6618.92	7384.07	9987.42	5594.78	4671.45	4067.59	7417.55	68227.1	5791.07	5925.31	5286.34
3907	177.007	1.29					16859.2	17048.9	15537.7	11095.5	9312.3	13146.5	15555	17348.1	19741.6	13021.6	13297.9	23719	16753.9	17125.8	20690.9	17227.5	9488.29	14351.7	64169.7	21132.8	8293.16	23949.5
7291	121.065	3.32					19737.8	22391.4	20829	24652.5	23770.7	19754.5	20438.5	12413.1	16007.6	15698.2	18342.1	14361.4	18180.6	13017.4	16648.8	16674.8	13531.7	14028	17276.9	24681.9	14871.2	14092.2
1997	127.087	1.32					248085	218315	249871	16758.5	27336.5	45468.1	21103.3	15117.1	97390.5	126720	143318	170760	290532	14024	4938.75	16836.1	11938.8	17632.4	118929	13722.3	63418.4	5973.25
7678	212.112	1.07					5989.86	7610.05	9871.38	11384.5	7877.57	4906.4	4617.21	4550.95	6036.25	4740.23	8480	10815.2	6198.53	3447.28	5512.46	4006.37	3499.21	10344	13182.9	8681.15	6862.89	4976.01
1572	203.034	0.58					153459	100348	99741.4	167517	406116	290078	230955	103263	118448	229473	128481	143208	195063	112582	187022	455977	162824	235180	173804	290835	227099	270084
6877	113.031	2.44					19019.8	33630.9	26396.9	22662.6	23402.4	19791.6	6843.39	13538.5	10024.2	13258.3	13216.7	24150.5	16716.3	6812.25	17386.3	13459.4	7180.38	8131.63	15701.4	21078.1	19765	10271.7
6788	311.123	7					18562.4	5781.93	11868	19717.6	15183	11216.3	11653.6	5007.44	4068.26	5024.6	10353	5103.39	3547.54	3748.95	11532.6	6732.92	5766.43	6120.44	9766.79	14181.2	5563.75	5679.45
4761	140.002	1.43					20886.2	24612.5	28868	32791.1	24009	60326.2	24767.9	24021.4	27149.8	29740.5	33978.4	29384.7	18986.9	16985.6	29170.4	20344.3	22785.6	21141.5	29622.1	33450.8	30880.2	23736
5714	161.002	1.3					41208	44136	48524.8	41442.3	41296.3	36494.2	38675.4	46654.5	39226.6	48861.5	44631.2	41998.1	37148.7	37913.6	48032.2	48702.2	38340.3	47630	47046.3	47780.6	51405.1	44793.1
5154	179.048	1.14					5203.17	5972.29	6861.19	5605.97	9937.34	6360.31	5947.56	5105	4735.14	6875.83	7591.12	5735.43	6138.73	11903.9	6751.38	5785.18	5092.88	4375.49	74871.7	0	5962.96	5085.95
8059	281.113	7.58					5204.42	4875.87	6221.43	24349	5251.76	16273.1	5066.96	4053.14	5709.27	5131.03	8445.79	0	6163.94	4330.09	33221.5	6385.37	14523.8	5441.41	11172.9	10300.2	7205.88	15955.9
3603	70.0282	0.58					21331.2	16428.7	15679.3	25182.5	291531	103005	51717.5	14459.6	19689.3	79375.2	26392.2	48736.2	84922.2	18119.6	28786.2	395746	36713	85631.8	31874.4	108406	71893.9	103289
10313	106.01	2.1					20841.1	12964.7	22879.4	10221.9	5701.26	36017.7	18170.5	11766.1	12914.6	36431.7	15130	22724.4	14624.3	11887.1	7158.39	20728.7	14234.4	11649	38027.2	20700.9	16165.4	14409.6
6598	101.522	2.43					24983.9	33307.9	36752.5	32650.1	29788.1	34319.6	16103	19521.6	24572.9	19615	22367.8	25568.8	30568.5	18562.7	28472.2	22387.4	12846.3	16940.1	27672.2	34917.2	34255.7	23317.6
1900	116.107	1.1					297950	281405	241155	28497.1	25533.7	45422.9	19452.7	19951.2	356022	289344	406780	319067	656770	24711.8	49514.7	42135.1	31929.2	26695.5	190807	34245.8	440387	40930.2
5454	163.024	1.16					25490.9	22195.7	32071.9	10343.2	11428.3	5959.85	5473.35	7142.6	12227.4	13028.4	5695.57	3689.8	4540.24	4838.98	4891.88	5527.85	9636.89	4170.07	45047.7	6016.57	5214.64	6396.12
7787	166.017	2.44					9239.35	7139.3	8144.33	8611.88	8806.57	12834.3	3200.09	5540.26	6179.58	8003.1	5608.21	8670.05	7114.16	4894.28	5492.71	6130.76	5363.81	7864.43	7129.17	18126.2	10134.2	5120.63
8017	118.035	0.58					47716.2	74972.2	59014.9	53860.6	52686.4	24098.9	38945.1	52393.7	52738.5	69896.2	28564.3	59732.4	35523	54537.8	58316.5	10662.4	83405	39794.2	64462	68419.8	59061	38479.8
5706	255.097	1.15					26098.7	29943.5	26600.4	32927.9	32599	47444.2	27386.4	25042.6	23825.8	24817.1	23914.9	30660.9	32746.3	22664.8	33434.1	32690.8	23317.5	28367.9	34659.6	37564.8	31643	37632
9282	202.038	1.13					75556.8	49312.9	79028.2	78257.8	63242.3	91049.1	67827.2	46373.2	57856.4	66959.8	68779	57341.9	56683.4	46524.5	55440.3	63816.5	45772.8	47865.5	55606.9	91363	60198.1	55641
7592	267.133	7.54					3534.05	6416.15	4944.93	66035	16458.9	26349.3	15513.6	20478.4	8432.77	8799.23	5618.19	5765.49	5006.1	14284.8	55966.8	13159.9	22684.4	22612.9	4600.25	32326.8	5907.18	25249.3
6749	178.542	1.92					16120.5	15576.9	27126.2	13648.5	17043.2	22376.1	10345.5	5905.59	4606.94	42395	4993.95	5808.36	4635.02	2977.71	32863.8	11876.3	20145.1	11239.4	15639.3	17296.6	18413.6	13617.1
8996	238.03	1.92					5804.79	12780.4	13579.3	10598.5	11313.4	11570.8	6739.25	5609.86	8929.61	14393.3	9623.71	10790.8	3605.6	3603.99	13077.3	9529.87	11563	4585.65	10417	11676.8	10622.5	6534.79
3559	195.006	1.28					28800.8	34719	36062.2	27032.4	27255.1	30559.8	29009	31039.2	28081.7	27356.3	27172.6	33876	31729.6	26935	34075.2	34522.9	29819.7	30353.3	34871.8	32114.7	31973.1	28554.7
9522	247.128	7.21					12049.9	11324.5	11584.3	13783	10814.4	16647.5	13811.2	10127.6	5950.76	6626.33	5534.25	11644.1	11650.6	10575.7	5574.64	4916.23	4893.2	5773.9	13930.2	10506.3	14412.6	5408.53
2794	158.154	3.08					27493.7	41389.1	21779.7	31327.8	77493.1	27457.4	52125.9	24633.9	27202.9	34445.5	24036.2	114093	22375.3	24577.4	47231.2	37035.3	41454.3	41434.9	30255.8	53180.7	46665.1	46150.8
5587	186.106	1.16					30621.7	24024.5	28366	12509.8	11543.8	13357.5	4982.34	6163.6	12760.1	15924.2	6284.87	5376.67	12514.6	10022.3	5735.16	5523.61	9765.12	11452.2	54284.6	11145.4	11069.4	4778.28
7959	114.003	0.58					40329.3	56986.6	54709.8	65376.7	46295.6	37580.2	30495	58921	65844.8	73487.4	20307.6	42331	54739.8	45388.4	51567.1	62878.4	81946.6	40978.4	65572.2	33425.8	58695	38376.9
5525	263.142	7.38					5822.63	6551.03	4936.51	103577	17058.1	33951.8	19136.7	18786	6163.1	6484.76	10836	5273.54	11205.9	13564.7	63046.5	13492.3	21520.1	29545.2	6407.14	35525	7046.17	26708.1
6039	718.836	0.64					12082.3	6234.89	13107.6	0	6454.36	0	8076.06	10755.2	7091.19	6573.79	10622.2	8218.03	7481.07	16291.5	5040.69	21271.1	7368.76	7519.62	51093.2	0	6189.25	16685.9
2368	125.515	1.56					19673.6	35144.6	22567.2	30000.3	37587.5	49478.4	21939.6	33880.8	35181.7	42527.4	23861.9	22834.3	34885	44144.2	21502.4	38348.3	63750.9	27225	20849.5	44382.3	30780	44576.2
7740	247.107	9.32					6456.17	6024.57	7449.34	7305.34	15601	17848.8	6262.43	6930.91	7465.93	14960.7	13037.1	14577.2	6272.06	6595.76	15718	8463.64	7913.75	12922	6955.73	11938.6	13625	8509.23
5673	393.099	1.61					5589.56	14237.9	6524.22	17013.2	8287.57	120203	18958.8	9736.13	20487.6	52215.3	29522.4	9516.58	4772.09	44844.6	13090.6	6883.73	5002.41	10109.5	6592.76	40561.4	26150.8	19607.5
2113	162.076	1.84					88859.8	83765.2	84235.6	50419.9	52053.8	92697.3	40954.5	38857.5	75809.5	73244.9	80321.5	71086.7	75768.9	38416	60324.8	49762.7	34423.2	40790.5	66939.9	65693.6	84344.9	49664.4
5119	247.892	0.58					48199.2	19696.7	22059.3	23955.7	112327	85541.4	71241.3	43941.2	41135.5	59387.4	48434.2	52105.8	59514.7	25114.5	30855.5	125091	37188.9	92611.4	44250.7	93294.8	54768.5	70128.8
7899	115.988	0.58					53563.5	51814.5	63162.5	45383.6	12558.7	37550.2	74389.7	54084.5	53580.5	63511.5	22895.5	56241.6	29783.4	58460.8	30516.4	81576.3	88053	30060.4	49994.2	31698.7	33229.6	37597.7
5169	160.133	8.03					47145.7	140472	44751.7	16526.8	29664.4	100492	33148	43300.6	48335.3	61714.7	27924.7	76076.3	43794.3	23726.1	77569.3	69919.1	67300	28427.2	62241.2	53352.5	60729.3	57014.4
8670	334.02	3.33					17160.9	16265.9	16111.5	17518.8	16848.7	19948.9	14447.6	5979.55	6978.08	15235.5	12765.2	6749.29	14439.7	6300.7	6366.59	7644.07	6814.78	4368.44	19641.3	17566.7	6779.46	7868.88
1808	164.03	1.42					30384.8	31588.3	48308.6	49608.5	50215.9	84998	48202.1	38048.7	41090.6	56437.7	43211.6	42561.4	32117	26173.8	63935.3	28422.8	29985.9	27046.5	51536.5	56643.2	50815.7	36407.2
8935	232.996	1.62					33104.8	25901.8	30422.9	22099.4	26979.9	32806.3	29023.9	31312.5	23315.1	24577.8	16851.9	24774.9	26673.9	22221.3	25071.1	18435	21571.3	24019.7	47077	32652.2	26979.3	25077.7
6978	105.055	2.44					14210.4	15613.1	12498	20406.5	15315.3	17294.7	4949.25	6556.95	9130.58	8480.15	8063.92	9750.52	15218	8129.2	6895.11	5691.39	4939.49	9578.09	8479.3	20125	9010.07	7318.36
8382	134.06	8.84					20084.8	48707.8	10213.4	8519.63	6881.01	18103.8	0	8156.17	9079.61	6704.84	8250.98	9643.17	8187.92	6174.59	6879.7	7663.39	5302.17	7985.03	17140	7726.5	8154.77	10509.2
5622	212.059	11.02					37721.3	42764.6	44295.7	44212.1	36361.3	39558.6	33053.7	34399.8	40149.4	45718.6	44030.6	40585.4	34457.8	39705.6	42848.7	41537.8	38973.9	34723	47459.1	56636.8	41738.1	41417
9923	157.047	1.02					19599.6	15167.9	16262	16266.4	16527.1	14330.1	14773.5	11036.9	16656.9	21654.6	24883.5	15646.1	12116.7	11543.1	16025.7	17701.6	13762.9	17069.1	13848.6	18734.4	18159	16400.4
10387	297.07	2.1					15667.4	13045.6	15571.1	4528.55	6139.72	32431	5819.17	5771.09	6921.48	25007.4	15667.3	25008.6	19754.7	15221.7	12216.2	20057.3	13642	6322.93	25806.4	7073.13	18572.8	16766.3
6841	254.971	0.85					6998.47	8791.6	10203	8266.48	7674.06	18525.1	8073.74	4849.22	7831.28	7477.67	8268.52	5526.76	6983.93	14530.3	6706.58	8322.95	6862.6	8231.24	7748.61	10599.8	7195.45	8038.96
7452	104.061	6.17					9172.29	7342.95	11414.8	10615.1	9470.19	18984.2	8335.75	5093.52	11993.1	10665.7	8826.3	7842.81	8512.9	6248.68	8493.94	8378.58	5508.48	6457.59	7584.93	9202.62	12416	5695.03
6615	207.017	2.44					34734.7	35008.4	31743	38491	39790.9	33174.2	15528.7	22667.6	17071.9	29591.8	21873.1	29025.1	26126.8	19297	23011.8	24895.6	19599.1	18977.2	22969.5	28636.6	30423.9	19777.9
3628	85.0177	0.58					70365.4	50890	32168.8	73957.5	202251	160982	90716.4	40327.2	51527.8	104130	82966	51482.4	78882.7	47890.4	57970.6	232917	66673.8	95215.8	73645.3	152074	96799	115168
5656	240.115	8.77					4732.04	4701.23	0	8022.03	6099.42	171689	13519.3	24766.2	142085	84520.4	35775.2	25477.2	14787	152083	12606.7	126828	0	78413.6	3715.39	51327.1	63713.4	89272.7
6986	192.105	8.01					9167.87	26422.8	7222.7	0	0	21418.2	7686.83	10948.5	10076.6	10434.7	0	17456.5	21817.4	0	20643.7	9921.99	19706.7	7083.31	16820.2	11045.2	19508.2	18920.2
5624	118.921	0.97					30924.5	6118.16	15592.5	25684.9	33584.9	16803.2	22591.5	20342.5	32327.5	5715.24	23212.3	7626.57	28582.7	23902.4	16555	6052.3	24954.6	34178.5	6370.8	7486.37	10246.7	6386.53
7651	233.149	3.21					4110.49	10475.1	4006.25	25849.9	12779.9	20479.9	10527.3	8846.54	11679	10855.9	8546.4	4702.2	4240.11	12144.2	24228.4	10220.7	15627.3	12599.2	5157.23	19178.8	10393.4	17709.3
7979	120.021	2.4					22171.2	25754.8	26480.6	45258.5	18663.2	25141.9	65481.5	21160.4	13477.4	18159.2	12764.4	34469.8	24688.8	4488.85	24918	26687.8	35953.3	10355.3	25139.1	26118.7	20643	27754.3
5443	276.18	7.5					42390.1	68254.1	43585.9	23001.2	21633.2	75262.2	29874.6	29877.1	35741.8	35775.7	15744.9	40824.7	49235.7	25792.6	47839.5	54887.7	39318.8	32776.6	71557	43023.2	44852.9	44294.5
2140	170.042	1.13					60185.5	68833.2	61896.1	25637	34781.5	58197.1	27535.7	22631.5	51783.5	66082	58867.5	63697.2	70283	22591	51623.6	33320.3	24389.4	21359.7	59164.9	40804.1	59193.5	31522.4
2942	173.058	0.65					10898.5	12347.9	19912.2	10104.8	8807.1	25552.2	11271.9	11248.7	9782.64	7017.57	9136.96	15069.8	6580.74	11051.4	18520.3	14439	7768.97	8645.66	9088.21	0	7977.54	6816.78
10076	253.129	1.13					7659.42	7599.63	15169.9	25222.7	30596.1	9947.94	18588.5	16227.7	17898.7	7142.38	27178.9	7725.65	49799	36935.1	15065.5	16856.2	16364.4	17508.8	8045.58	6885.38	7441.86	8175.89
6065	219.097	1.3					10305.1	5314.23	16837.6	29066.4	18886.9	16091.5	8131.82	6669.31	7477.83	11744.2	16276.8	12211.4	5812.07	12611.1	37390.8	18454.1	13009.3	16438.7	10772.3	28670.5	17777.2	24748.4
7573	190.086	6.17					7246.54	12630	12715.7	10258.7	9422.8	28270.5	0	8073.3	7196.22	21059.8	13511.8	22526.7	8442.08	7953.5	8634.24	7267.15	7486.86	10214.4	8032.83	10489	12802.9	12096.6
2055	79.0365	0.58					111363	89422.8	72705.8	118821	545946	267165	169935	82028.5	97535	209154	105422	112916	212216	91388.9	158586	871511	125473	215053	150016	278309	169962	292135
7996	246.145	1.83					3873.95	9576.02	4601.49	24482.8	12110.8	20141.1	13433.7	9933.21	12571.9	10482.1	11656.8	5954.35	9126.33	19443.2	28204.9	18835.8	21092.1	21308.6	5034.85	19720.9	14789.9	23680.4
8322	72.0278	0.58					19814.9	67765	47283.5	57176.4	55969	30003.1	31536.1	36500	21464.3	54166.1	28683.4	24739.3	20953.7	36504.2	39103.4	69871.3	32658.9	19922.9	32193	28229.3	57475.3	58814.4
6771	149.018	2.45					16646.2	17832.5	15576.3	17990.5	17202.3	19219.6	8494.42	10830	8858.57	9213.72	13564.5	13046.1	13885.2	8363.07	7097.55	10323.8	5226.38	6564.49	14833.9	16678.1	14210.3	10365.5
7284	118.065	6.17					8990.02	9188.07	8384.39	8869.68	8805.18	25823.3	8129.91	9860.12	9431.38	11554.2	8791.16	8767.51	9583.74	8832.6	8281.58	10749.2	8939.25	0	7797.36	11307.9	7799.33	12581.4
6123	280.139	1.3					14711.5	18638.9	20465.6	18742.9	16723	6930.97	7212.6	8209.4	8167.49	74925.5	17756.7	16808	8878.48	15001.9	9872.45	36822.4	11596.3	16560.1	9365.33	9616.71	27392	10692.3
3889	263.035	1.67					6483.94	8154.62	12008.2	10073.9	9057.84	9914.61	15315.9	3833.33	8492.32	8810.74	6997.24	13282.6	11227.4	8810.78	6775.98	8807.4	10401.3	12787.1	134223	9088.19	13302.1	9591.6
6929	122.036	2.23					8024.99	21561.3	13828.1	10730.8	7218.24	30128.2	7381.34	22526.4	9504.31	17413.9	8914.25	9113.1	13953	9290.22	12324.5	10526.5	7788.84	10244.6	22324.2	8960.43	12582.5	9437.6
2456	186.012	0.84					128896	24153.8	40483.9	0	0	77711.5	21772.5	5565.4	34815.9	209751	8289.45	9508.31	195264	0	254457	48189.1	95654.9	21173.6	41781.1	25603.6	94875.3	83562.8
2370	219.134	1.34					28145.1	30597.5	29202.3	102984	39874.3	58092.1	42222.7	29974.2	34763.6	40914.1	28121.6	34905.6	34512.3	44993.5	114845	49306.5	78883.1	57454.4	27029.4	68797.3	42401.6	87932.6
5404	350.075	1.74					16220	13822.2	11925.7	78537.6	31754.2	13796.2	23106.1	21739	3203.96	5824.06	3601.53	11039	3142.13	10231.1	70265	3443.8	39457.4	19756.4	68869.9	39316.1	4592.76	33176.3
1494	131.07	0.81					167839	149144	205618	152446	131655	233455	134870	112787	132711	140293	151090	196347	149773	87986.1	149786	88700.1	107281	144635	247074	181033	181190	136052
5965	184.049	0.85					45026.8	24157.9	61849.6	45957.3	42569.5	55979.5	29478.7	22959.2	6289.54	26139.6	19880.6	9299.24	20851.3	58983.3	24142.3	7742.92	15257.2	31061.4	22899.3	48310.6	31278	21996.1
8621	144.038	8.9					20302.3	6317.79	6489.45	9020.53	17629.3	23814.5	7942.51	18148.7	18797.4	14319.8	19183.2	22107.8	17004.5	13212.8	17300.7	9355.04	4923.52	5171.95	16432.9	27430	19128.6	19547.8
8412	130.602	1.49					10531.3	3654.32	5860.59	12607.6	9270.27	28834.7	9179.75	13036.2	9447.2	10175.7	9463.74	10562.6	9331.22	9769.01	23633.2	17572.6	10509.5	10164.9	13917.4	13972.6	10693.5	14563.5
7342	203.139	5.03					4654.75	5275.88	10247.8	25304.4	9432.56	19351.4	11677.3	12114.8	12621.7	5952.15	11722.8	9094.89	6821.52	13073.5	21650	12792	18269	13778.8	9695.4	17356.1	11841.6	18423
7455	184.058	1.85					41782.6	43722.8	42122.1	23552.5	21922.3	42161.3	20327.3	17053.2	30659.3	36264	41681.1	37891.4	33943.1	16643.9	29474.1	24036.5	18010.4	19808	28874.9	26818.9	38618.9	19685.1
3539	219.134	5.62					4181.24	9611.01	5050.41	51365.2	19707.8	22090.5	14768.6	17075.2	13477.5	14551.1	10990.6	9098.15	8290.87	21431.5	59522.2	19305.7	33277.9	27043.2	13422.3	29599.7	11813	34611.9
9386	608.384	8.43					53593.1	51594.5	53038	66466.5	50284.9	88075.7	45217.1	38638.5	116599	375301	59262.2	106959	46366.7	54005.5	94375	123971	65781.7	45525.5	42602.1	72209.5	141872	73118.3
9645	135.084	1.5					5236.1	10511.2	4634.36	19167.9	10010.9	17067.6	14759.9	10087.9	12820.6	13045.5	11008.2	15093.2	8080.5	18781.1	25144.7	18607.2	15498.1	19437.6	3789.14	25029.9	13961.3	19731.1
9893	276.106	2.11					6868.7	15602.5	7633.58	6249.56	11528	19307.4	14081.5	6504.29	11104.3	21349.6	10847.4	21009.2	12736.1	6289.42	14053.7	19126	10190.5	6485.66	16597.1	15491.9	18725.6	13608.3
5540	246.144	2.03					4220.95	5891.4	5703.62	58076.7	12261.4	20017.9	10930.7	9777.99	13717.5	10657.1	11755.5	11213.1	9104.74	20770.1	22471.9	11991.9	22199.2	24630.2	5840.58	33823.2	11286.8	21280.4
2828	117.518	2.1					47287.4	46914	57941.9	31684.3	31390.4	110361	31224	32018.1	41572.4	69972.2	53635.8	63206.4	45088.7	34028.7	36236.5	55816	40015.1	31712.4	88281	46896.6	62540.3	48656.8
6359	171.075	1.25					62109.3	69073.8	57642.6	57710.1	58961.1	58542.2	73379.6	44433.2	70475.8	91456.3	50381.4	96565.9	55683.7	45341.9	53942.5	66860	49871.7	80919.6	62301.5	63272.6	72353.5	68321.3
6437	176.128	1.49					15370.5	17031.2	15437.7	12763.4	13802.2	22104.9	15632.8	11984.1	5439.44	4459.08	9463.39	9896.08	8936.71	10780.2	3631.84	11649.4	8486.54	10593.7	22892.8	19624.3	11329.3	12036.2
5697	237.053	1.42					6472.13	5318.94	25257.6	12442.1	11016.3	94937.6	5462.65	23198	28616.4	19213.8	28725.4	19646.2	18059	12128.3	4866.42	6375.35	10921.5	18452.9	17218.9	31089.7	17376.5	6337.87
2606	161.012	1.83					27170.3	18054.9	22183.6	10704.2	14734.3	51434	16451.8	26997.9	23274.8	42407.3	20063	25904.6	29561.5	21843.7	23731.6	21265.9	11796.9	15481.5	51398.9	29100.1	35971.7	22231.8
6331	122.035	2.43					143357	350634	227897	219737	50537.1	103841	24149.1	351717	28870.6	27715.4	23384.5	43171.6	36670	216458	63688.1	29713.6	165862	314357	218485	415763	38535	32524.9
1938	175.048	5.43					69087.5	68553.8	139127	182370	117073	178931	45901	75849.9	137804	258844	208616	510336	130338	188637	295711	138122	111387	103152	65639.7	136681	266353	186131
5651	226.099	7.8					13349.9	5949.3	0	24909.9	12436.8	184700	33260.4	31199.4	64251.6	12492.7	29576.9	21226.3	11563.2	56889.3	30777.5	57133.7	4912.13	63707.6	4409.01	73078.5	33500	45150.4
9815	196.061	1.01					5857.75	28922.3	3934.82	15000.9	23854.2	3979.82	24908.7	23945.2	31718.5	0	41729.1	3007	16464	16722.8	35374.7	21621.8	26267.9	29815.1	25523.4	31812.7	29041.1	22516.6
3376	140.005	1.12					52200.6	46925.1	49893	49854.9	65405	59001.6	77529.1	129212	35324.8	106240	34873.6	73508.8	270932	83798	42811.8	18321.1	28438.3	77209.3	240813	69141.7	100555	47704.3
1836	141.066	1.57					46632.4	51648.6	30106.6	101256	52578.7	140347	46477.1	30082	91183.6	366351	143308	229727	53581	54202	155052	126756	84464.1	132213	38385.6	89963.2	183188	128718
6562	85.0283	1.76					94971.5	70485.4	108400	76123.9	68788.3	113926	72061.5	72760.8	90668.8	85643.1	112633	99898	75485.2	77456.6	96729.6	88313.6	86348.1	91876.6	89241	83451	96825.7	75285.3
3478	203.139	6.63					23008.6	38256.5	20486.7	182205	53394.7	86628.6	60372.6	53334.1	41979.5	36712.4	38810.9	35169.6	25948.9	61075.9	162051	71009.1	105144	73536.9	28567	103600	51057.7	107643
7591	217.154	5.89					6382.19	6466.18	5428.07	40277.1	11181.3	28119.8	17101.1	13159.3	13831.4	12058.3	10757.2	11530.3	12837.2	13776.4	28831.4	21543.2	42784.9	23659.2	6344.85	24634.6	13468.3	32267.5
5466	180.088	1.48					8952.32	18400.1	14200.9	15048	9081.04	11610.2	11796	11553	17339.2	9906.67	14577.4	17608.2	17857.9	10753.4	10611.4	5793.23	16613.4	9356.27	33865.2	19991.7	19804.3	12731.2
9130	207.079	3.15					9416.58	9891.08	12402.6	11925	10255.7	17772.5	10301.2	10691.4	15748.4	17468.2	12287.6	13643.1	10358	13343.8	13480.2	15400.9	15015.7	11360.4	10940.1	13177.8	14593.6	16420.5
5161	113.069	3.33					50622.3	44716.7	43822.6	47442.1	43097.5	42435.3	49893.1	41612.6	43457.6	45162.8	45857.5	43551.8	35927	34528.7	48143.2	46982.6	42133.9	39307.7	41729.8	48215	46954.9	45988.5
7801	260.16	6.31					4665.39	10942.5	4640.79	23273.6	17657.4	33984	20020.1	16666.4	20441.7	12222.4	16373	10780.5	10877.7	22795.9	32466.4	21091.4	16818	19998.4	12538.7	25651.1	13909.4	24648.1
4748	88.0011	0.58					53205.4	23754	21953.1	49145.5	148527	107445	82915.3	40644.2	47933.6	61199	47833.4	49665.2	69619.7	36180.8	55756.9	142437	51835	72772.1	49438.3	85085.5	65021.5	74210.2
4382	161.002	0.64					0	7497.15	28669.8	29470.9	13714.4	7853.74	9189.75	14101.5	25882.8	26122.6	12888.6	18100.9	12203.8	0	30610.7	24054.4	32188	21042.3	18754.2	13161.4	21097.3	22037.9
2737	139.05	1.66					20703.1	6953.46	35511.9	38439.2	36966.4	55714.9	8776.89	20906	39230	63433.1	46622.7	83839.5	26513.6	48604.1	83688.4	33249.5	36318.1	30354.1	22984.8	40426.4	63450.6	50451.8
3914	132.054	1.92					32419	34398.8	40194.8	27496.4	31357.7	36602.3	19641.8	26376.9	20368.1	52131.9	21459.2	31520.7	14734.8	16020.4	38425	29400.4	30931.6	24330.9	30870.8	26862.5	31959.4	29710.4
9166	215.139	3.99					15417.8	12772.4	14755.3	4664.53	8661.47	25659	10675.3	11209.8	12373.5	26338.2	16846.3	20234.9	17275.5	9045.52	13332.6	24409.8	10125.7	5154.22	20671.1	13820.8	20853.5	13402.1
7685	124.5	0.59					27768.8	49346.9	40057.8	49412.1	83502.8	101867	63195.4	26521	24407.7	64472.3	46417.6	53741.2	79630.3	26335.2	59321.4	184885	103142	93356.2	75902	105510	39731.7	125855
5601	139.05	6.09					20548.8	16484.3	29392.6	16160.9	16751.1	78339.4	14972.7	15813.1	17345	43923.1	24523.4	28479.6	19756.1	23478.3	26274.8	28900.5	24952.2	16501	34091.5	34959.4	29194.5	31031.6
8452	247.129	3.01					8208.51	10498.2	5354.83	21368.6	12529	23386.2	18039.3	13894.3	11459.4	10805	12284.1	10705.3	10314.7	12084.9	16689.5	13880.6	14961.9	16530.5	12047.2	15594	16788.8	15131.6
4867	101.965	0.58					43512.2	45832.5	45368.5	54523.2	57834.6	34279.4	65691.7	54765	44988.6	28330.9	61177.9	29444.7	88564.6	39331	39740.7	39923.4	73641.9	76181	46523.3	34091.8	57164.9	26714.9
2114	175.107	1					32964.2	40832.6	24136.7	32866.3	20114.5	41429.8	23659.1	24919.9	46957.4	320703	78959.7	120377	42938	25404.4	79783.4	36719.4	58491.8	32130.1	31704	33246.6	116037	53069.3
3883	487.116	1.67					11672.4	10518	9427.78	11866.8	19510.8	20011.7	12449.9	10477.9	8578.52	15502.2	18646.6	18056	19790.8	11752.4	8112.84	8031.7	15202.7	17572.5	213763	14723.6	24731.1	12274.5
2630	161.011	1.26					32131.8	24721.8	35844.7	24563.6	33681.8	32484	29478.2	26312	24655.8	31413.4	30794.2	27917.3	30704.7	22617.9	27379.5	25031.6	28672.3	24083	27270.7	27267.8	22192.8	30746.9
4922	164.04	0.58					50886.1	114062	94992.5	79823.6	14707.6	31397.3	62955.2	75610.9	67212.9	61971	58087.4	82787.3	33476.9	70814.2	70138	58231.9	97521.4	44450.5	72861	35796.1	59550.3	40235.2
6113	245.185	8.14					13497.1	15384.3	18241.2	36047.4	19638.8	72945.5	30526	28140.9	22851.1	22587.5	23786	22035.9	22555.9	23592.7	62907.9	32960.1	28927.6	28379.4	19312.1	41587.7	36389.2	38941.2
5888	179.048	0.95					43319.6	24331.4	25108.5	7574.17	15282.6	29338.8	9484.76	13628.8	9141.31	27735	9189.32	25349.7	25174.6	13288.7	24093.8	30039.8	6448.19	12396.7	42601	28351	28655.1	32957.1
5477	219.097	1.68					16787	14511.3	12552.4	17285.1	7661.31	21634.7	11045.3	17245.7	14833.6	24429	9640.77	5698.26	27021.1	14570.1	17125	11895	10966.8	11675.4	28965.2	15824	18592.1	12534.1
2021	85.963	0.58					138450	90254.2	76788.9	137158	662879	328825	252815	78886.3	120158	215154	120846	133913	270700	107032	153129	804480	245693	324620	157769	336610	207208	275408
2379	146.019	1.42					25103.9	21903.6	37299	36761.3	31224.7	53875.8	23523.3	25542.3	30983.4	35513.4	31244.8	32737.7	23419.1	15762.1	31271.6	19476.1	20388.5	18209.2	37135.9	44416.1	37195.5	22562.9
5375	260.185	8.99					131022	166277	87297.5	80446.4	45771.3	454275	74278.5	71325.5	60827.1	63516.1	42728.4	117436	71279.8	61255.5	188405	73297.4	80310.5	106226	287755	169906	73375.8	122159
8864	255.029	1.92					13473.1	15156.1	18256.7	14924.4	12757	12762.4	11631.6	12988.2	10903.4	19588	12225.4	15066.3	5216.87	8825.07	22034.6	14892.9	15790.4	12873.7	15083.2	16992.5	18601.8	17574.4
8679	233.149	6.31					5578.83	6201.99	11252.7	26123	14850.7	25945.6	14092.5	17186.3	17159	14968.9	14957.3	12517.4	12098.9	24116.8	42657.6	25353.7	24990.2	16309	11431.7	21872.6	17576.1	26909.2
2371	194.048	1.18					75191.6	57509.4	49906.9	12339.4	13214.8	15976.8	14388	11232	34353.8	39114.9	41155.5	50099.5	68131.6	4859.83	5891.65	5938.6	10362.1	14250.1	48597.6	13986.3	51897.3	11693.7
6914	143.539	1.92					57119.4	62077.4	78837.3	63623.2	64225.3	69366.5	40796.9	54107.7	41584.5	95384.3	40196.2	45269.7	33786.8	36934.6	69852.9	61031.1	87203.1	54248.7	54083	43119.4	65387.8	49535.9
3764	219.097	1.12					33762.8	29244	33916	9885.4	17627.3	29508.1	6560.15	11774.2	24149.6	31470.6	26642.7	19477.1	29699.4	13340.2	13775	14131.3	7217.67	12625.8	30028	18662.5	30817.2	15136
8049	260.16	2.85					9298.2	13142.9	9243.53	40766.4	14813	23442.2	20522.8	14946.1	21442.1	13280.7	17631.4	12907.1	10996.5	25792.3	40158.8	20921	34968.1	29933.1	5713.62	26710.6	16522.4	34512.6
2619	240.182	4.42					22430.1	15099.3	20474.3	28495.5	14283.5	47762.7	17703.6	20483	19663.5	35349.4	12660.7	15757.1	4095.27	4010.88	30164.6	5398.65	22025.3	25797.9	11749.7	30456.5	22800	20077.7
3888	263.035	1.37					17014.3	13237.6	17630.6	18342	17723.7	17771.2	19798.8	17018.6	9711.4	12438.4	11513.5	16923.8	16073.9	12430.3	14035.1	9962.72	13470.6	10861.2	173360	13562.5	18144	12611.9
5398	232.091	1.16					38013.4	32628.4	46231.7	15191	15153.4	12797.6	5580.45	16661.1	14999	21141.3	12145.8	6837.69	20033.9	10090.6	12790.9	5185.78	13991.6	13622.8	82688.2	20556.7	13260.3	9404.65
6802	107.049	3.33					37066.4	35911.8	37217	52013.7	47427.3	37912.8	36508.2	24925.5	27796	31972.2	36044.5	29205.7	26112.5	27126.3	32381.8	32328.7	24445.8	30133.9	35190	37478.6	37708.3	30754.1
2622	234.134	6.54					26253.6	31184.1	27098.7	4066.29	10146.4	40565.6	15975.1	8220.26	33291.8	34140.5	35835.7	30085.3	29069.6	21355.8	5329.11	25490.8	10345.6	14885.5	17930.5	20503.8	27954.2	13297.5
5421	205.002	1.63					42203.8	49915.6	51042.9	32191.8	33919.6	59763.3	41225	46669.3	35503.6	43782.3	37944.3	46324.3	48424.4	35799.9	43485.6	38561.2	44540.9	37290.9	91466.6	42972.8	51974.5	38531.3
3654	254.094	7.48					5120.68	6632.23	4409.82	41163.5	27383.6	260662	75678.6	90091.4	62898.2	32741.5	82393.1	29125.9	14973.6	159012	57713.9	122676	25488.3	221624	4404.47	108851	54036.1	141055
2116	187.107	1.05					16898.7	4648.18	51704.1	88339.3	10444.7	10964.3	3762.65	11664.3	27244.8	30418.7	77750	38883.5	4477.71	13330.3	67583.2	63330.3	40204.4	19452.9	24134.1	36093.2	45965.2	44627.8
3043	119.045	0.76					70846.7	73797.8	90823	87838.4	80236.2	64816.4	100662	105320	75833.1	67884.1	85325.4	68457.5	76534.2	87360.1	79267.7	113934	109849	108044	23876.7	43728.5	32637.3	51491.9
5073	168.016	0.58					72523.8	41588.9	42681.6	66915.9	306116	164073	128794	70852.9	64304.1	135926	93506.2	86835.3	107639	53407.8	102240	470536	115610	169573	77460.5	176557	128332	166262
3501	253.118	6.35					6437.29	13482.4	5697.6	114299	31637.9	43563.3	36727.8	33726.4	22732.3	19130.8	18654.1	11847.3	13521.1	27941.4	114047	37132.7	76132.8	42140.1	6847.15	61207.1	20563.2	64424.3
7391	232.129	1.05					9369.23	11895.5	9000.16	45011.5	20288.6	28519.2	19493	19876.5	19188.8	15504.5	13556.1	14566.3	10466	26213	43153	21733.1	32072.1	28857.2	11254.9	27363	16466.5	32090.8
8529	246.977	1.92					33630.1	46582.1	49199.7	42528.9	41641.7	35925.6	32533.6	39517.8	19833.5	56279.4	24615.6	35097.1	22880.5	20377.3	47104.7	34183.2	36419.5	29025.1	39083.3	42603.4	42236.3	37657.5
7760	318.025	6.17					13196.7	17582.9	25061.6	19874.3	24649.8	35871.2	12428.7	16406.2	25044.8	25373.4	23921.6	13943	19708.1	10021	12491.7	13688.4	12393.4	10520.9	17534.6	26555.7	16382.3	26229.1
10051	162.058	3.21					16658.4	14396.6	17005.1	15882.7	14193.3	31402.6	11838.8	11689.1	20052.2	21105.9	13172.1	18222.6	22644.8	13151.5	13407.4	18405.9	10921.3	10408.6	15699.5	17185.4	24139.4	17921.4
3632	86.0256	0.58					47073	24741.9	14002.1	20126.1	200040	98871.5	75802.4	21296.6	21160.8	33249.9	23824	24622.1	63851.4	20369.7	58591.2	210338	45248.3	92694.7	23978.9	103344	57814	86666.6
9661	183.042	2.95					16919.7	17122.8	20878.8	10076.6	10826.6	27237.5	10813.4	12217.9	23342.9	21170.4	18079	22387.8	29253.2	15110.2	17402.3	24032.9	12495.4	11802.7	23083.2	20507	23403.3	13455.4
3769	152.951	0.58					68265.1	76900.4	59621.4	85056.7	99922.4	126793	89634.8	106795	63577.9	94840.3	121414	71359.1	76359.2	71745.7	84502.3	358993	3.20314e+06	101760	357841	82362.8	78566	757033
5347	166.026	1.23					125102	56550.6	111838	64592	77920.5	72361.4	53215.7	54498.8	79177.8	119251	76755.1	82317.8	104405	60025.9	16132.2	37642.8	36468.1	33224	17816.4	5772.82	4832.71	2920.95
3657	359.713	8.59					36017.9	43311.7	27352.5	67618.1	53263.6	89606	37827.7	18249.7	89646.8	320372	50766	89319.5	47108.1	43034.9	114062	114049	65573	53323.2	44511	59820.6	114231	71624.2
10118	112.028	1.29					9940.99	13823.2	19045.3	19958.7	9470.65	19433.3	9741.26	17302.1	18142.2	21661.3	16403	16036.4	14922.8	18453.7	22661.1	8468.23	13211.4	16823.9	18035.9	20698.2	18672.6	24925.6
2062	107.96	0.58					58072.3	57101.2	49379.3	62365.2	74271.5	94556.5	86605.7	61821.3	60084	94942.7	102712	58359.1	89128.4	52441.1	53773.5	174423	1.52259e+06	85804.7	211889	103540	74022.3	402776
6781	130.065	9.36					14482.3	14196.3	16689	14610.4	7997.95	23734.2	17526.1	7843.76	17175.3	25366	14950.2	12683	14076.4	7909.8	20402.1	16981	18233.3	13264	16702.9	23957	27515.9	17511.2
5146	246.09	1.16					50677.7	30998.2	42428.2	15391.8	14253.5	26607.8	9492.6	17317	15199.5	17681.7	13690.2	12508.5	18876.8	19693.8	11961.6	11574.7	17179.4	19542.8	129347	22468.6	17787.9	14274.8
5708	177.113	7.94					27148	21487.3	37427.6	47886.2	24837.4	43753.3	14097.3	23386.8	14361.3	41330.9	22247.7	21517.2	12140.6	12005.3	38197.7	13612.9	31811.1	30824.5	19356.9	37062.2	23356.3	25953.1
5702	219.006	0.97					44217	33922	56763.2	53752.9	38658.1	71261.5	35595.3	32757	33563.5	48408.8	45486.9	44265.5	33046.4	24931.4	42102.6	39352.1	34454	31746.2	49408.1	58548.9	43253.7	42374.8
3544	219.134	2.44					6336.62	14675.1	6731.58	60366.6	18547.6	44508.4	19701.9	17129.6	18680.8	16175.8	23109.2	17831.3	11800.7	23240.3	49918	26345.7	33797	28103.6	6983.17	30443	19170.6	35359.3
3729	138.091	6.81					17363.5	31877	31021.3	30137.3	24304	48061.5	20202.4	27367.8	31465	33148.2	25219.9	48084.4	20647.2	30269.2	23345.7	27892.4	23466.9	17846.8	33785.8	36387.4	35982.1	23166.9
6772	219.134	1.23					20842.3	3723.5	10646.7	33378.8	16148.3	27467.4	15798.2	20812.3	11862.1	41893.5	16596.8	21194.2	15052.4	13144.8	26547.7	11526.3	16448.3	17666.4	17395.6	24171.7	21402.4	24923.7
2559	110.528	1.83					42540.2	34098.7	46445.1	24737.2	29173.3	96038.5	37239	63423	48091.7	93885.2	52337.2	47870.8	72397.4	51780.9	43699.1	37101.8	29587.6	40595.7	86755.2	57926.9	57480	57220.5
3547	246.144	2.67					14214.8	12168.3	11706.5	41565.7	17419.1	50225.8	23068.4	15240.6	21769.6	21367.5	18493.8	16577	15863.5	25313.6	46939.4	27757.7	34677.1	31688.5	12504.5	29871.1	21461.9	35626.6
2426	275.993	0.92					79285.4	131772	30680	181259	0	430973	144964	48414.5	157221	388531	263984	79531.7	52164.8	373627	147962	102691	91819.9	109345	18281.5	375685	246294	177392
5721	204.087	1.35					24473.3	35802.4	32260.4	10758.1	10754.4	30679.1	13815.5	15548.4	49205.1	34951.9	32663.3	30077.1	50025.4	11651.9	25720.8	21820.7	18296.1	24220.1	24451	17563.4	46173.5	20649.9
936	172.977	1.12					221558	232500	240135	175233	235825	253016	212124	261149	173710	316703	163218	278352	378092	209311	210796	152199	154972	218749	433993	258236	301704	213076
1380	167.06	13.49					129301	109100	105441	163114	138362	114358	156346	132513	103087	187421	110493	162132	124841	119337	152060	131713	124116	111331	134442	177753	161449	166003
3409	84.9804	0.58					56638.3	36991.6	20389.1	46454.9	285707	109149	82109.8	20810.5	27130.5	82940.2	61764.5	61824	108393	24946.3	67971.1	334590	63531	109133	72668.1	108110	72797.4	111674
7930	280.128	7.42					12223.3	15992.8	13960.7	36857.5	18351.1	41162.9	25407	13607.7	22470.3	20852.8	16984.6	13747	17844.8	25444.9	45654.7	21403.3	38194.3	39833.2	12702.9	36857.4	20923.8	36041.2
5434	105.055	1.83					35230.5	30776.7	42310.4	17835	25294.8	95934.3	27699	48907.6	34672.6	69456.3	34052.6	38667.7	60470.6	35183.6	40213.6	32783.2	18261.9	23961.7	80475.9	45485.8	54204.7	33141.5
5715	269.16	2.71					17510.4	13866.7	15039.6	19685	16391.6	36059	17908.7	15219.6	15908.2	19825.8	17319.4	19045.7	13500.9	17316.9	18334.8	30473.7	26617.4	20527.1	18023.4	22331.1	15317	25998
2190	223.963	0.97					43429.2	48802.9	44426.7	35765.2	37438.8	39278.7	43220.6	45296.9	46565.5	42215.7	33066.4	53405.2	31525.4	30849.1	45595.9	44119.8	45992.3	31341.5	50137.1	45619.5	40656	55032.8
2098	144.02	11.56					100127	108534	119109	91866.4	116297	120107	106615	107231	107184	102647	90933.6	96600.9	95889.2	112068	96693.7	101069	108501	81116.8	126362	94394.7	129281	99817.4
9222	311.123	5.67					18445.5	16448.2	18053.7	15098	14690.6	31176.4	19266.5	14431.1	24954.4	27881.4	22892	25563.1	24705.6	15089.6	23906.3	25633.1	21973.8	20744.2	15083.5	20241.1	28899.7	25894.7
9536	115.495	0.58					26700.7	16705.1	10713.3	30897.5	126170	42484.5	32075.9	18042.6	13589.2	26138.7	14120.4	17086.1	19945	11541.6	27067.5	79599.9	32089.4	17910.5	47175.9	50617.8	29679.1	26285.6
4759	167.031	4.68					30616.7	26608	29650.9	30904.7	31804.7	37466.8	31369.5	27139.4	26188.1	29540.9	24799.4	29161.7	24663.7	25904.6	24609.4	23243.5	24244.3	26044.1	64177.9	39928.7	34086.8	28761.4
2042	281.076	10.72					7884.1	15429.6	16333.2	46577.7	29806.7	148088	27911.4	25395.2	100702	24449.7	111673	8057.14	48164	60699.7	52872.4	24142.1	5916.04	54121.3	30818.4	53313.6	105644	129696
8781	243.133	6.91					12190.5	11644.2	13527.1	57232.1	16675	43377.9	19007.8	19979.7	20547.5	20578	25186.5	18801.6	21588.2	16328.4	53029.8	27521.3	44588.6	32672.5	12972.5	34246.9	21733.6	38284.5
2509	127.037	1.83					55217.6	48125.5	66467.3	21911.3	35023.9	144205	40616.7	76372.5	55856.4	119970	47973.5	56041.1	91548.2	49299.9	66848.1	51980.8	29470.5	39150.3	132999	73057	78300.8	58238.9
4760	254.094	6.92					15766	29221.8	17121.3	35190.8	25275	76391.8	27653.5	23214.5	25627.7	3844.89	37094	16355.8	10856.2	6184.26	28925.8	21607.8	17134.6	19665.3	17481.9	38286.2	25716.7	21070.3
2839	127.015	1.12					23708.6	21349.8	30892.4	5241.33	16536.4	40006.4	13720.1	18296.2	18161.7	20193	15881.4	43020.3	28873.9	11230.8	18363.1	29200.9	15446.2	7821.81	28711.9	27118.6	30853.4	16368.5
9639	269.113	6.23					11638.7	16358.1	12621.4	49500.9	22105.5	39869	25954.4	21815.9	22125	21417.3	22652.3	21714.9	13589.3	31532	54382	32978.8	33585.4	31645.3	16082.1	36308.2	23061.2	39805.8
9251	238.099	8.87					18997.3	18852.8	8788.23	17135	16615.1	41514.1	25768.5	21027	35035.2	42468.8	15569.7	23999.3	17695.4	48869.7	18301.9	40114.5	6886.39	20089.6	12526.4	27105.1	36072.3	36250.2
9475	148.122	1.33					16126.2	21868.7	21501.4	21284.3	16642.9	28190.6	18798.5	17745.5	19210.5	14850.9	14857.3	18854.3	15242.2	13209.3	21034.2	18289.8	16954.7	15909.5	24271	21084.8	20659.3	23149.6
2844	301.139	5.94					46634.3	37526.3	49966.4	24133.8	16057.1	14638.9	18344.1	12844	31924.5	25237.9	37578	36422.1	39749.3	16723.8	17858.6	15108.2	12218.8	14841	38890.7	21128.1	39015.4	19396.6
7046	193.035	0.67					13269.6	34215.5	67410.8	118516	17852.8	0	51650.2	57118.1	16819	116894	15815.2	69622.4	41561.3	7959.21	35026.3	56356.3	102573	18900.3	46847	112591	32651.2	29158.8
6054	247.129	5.89					30784.7	22896.7	46028.2	30580.7	31652	35235	21960.6	19823.4	15528.6	26273.4	24539.4	25711.5	20010.5	14275.3	25702.4	25101.3	20737.2	24636.3	31476.9	38822.6	22261.3	23327.8
5695	280.051	1.05					17006.1	16980	12582.9	46643.3	13285.4	96364.4	38830.6	19764.1	53085.2	36058	80220.4	11833.1	11821.2	47751.3	32939.6	15761.4	20385.1	20853.4	17495.6	43729.6	34889.3	26427
8174	80.0342	0.58					34023.7	60825.6	51871.9	53614.6	121472	24440.6	31097.7	45716.9	48173	30456.6	23193.2	52804.9	32291.5	53479.3	57296.1	57421.2	61011.7	36593.3	61647.9	37966.8	44578.3	32769.5
3189	189.98	0.59					42001.6	40957.4	53032.2	62031.1	46232.2	31077.9	63529.2	72122.5	66072.8	28631.2	62967.7	44540.5	67260.9	48768.8	28250.3	54691.4	73316.8	57528.5	35596.9	20885	22187.3	19898.4
3765	116.016	1.64					32892.8	24294.8	42327.5	22663	21839	56417	27068.2	12309.8	12631.4	27256.7	25696.6	27925.6	25427.8	18574.5	30597.6	21457.8	11672.5	11761.5	28166.8	32287.7	30882.3	27884.6
5640	220.557	0.93					13066	26198.4	0	156538	15804.4	455039	119298	18364.7	128470	326682	203932	76277	0	279376	60857.3	18289.7	24800	21285.4	29146.2	216732	233428	89276.5
6044	650.849	0.64					24953.8	23824.5	25904.7	0	18111.1	0	20200.1	17897.6	25801.2	20302.8	19408.4	28368.7	12108.7	28031.5	5695.1	47324.6	27044.4	26493.9	62006.4	11653.6	17349	30591.8
5160	186.99	1.63					28910.7	29147.3	36903.9	15167.6	25464.3	37942	22106.2	26707.4	25873.4	24469.1	27480.8	31830.6	29947.6	19021.8	29746.6	24820.8	23891.2	25369.3	46376.7	31197.5	29082.4	29346.5
5419	102.513	1.12					45536.2	67207.3	37160.2	33482	48371.5	40189.2	45692.9	54854.2	30780.9	69324.5	35996.7	52781.8	83339.6	51661.6	40740.2	30213.9	32256.5	42809.4	84187.6	62446.8	62205.6	44903.6
3881	487.116	1.37					24185.3	20893.2	23050.1	18534	18898.6	21644.6	19080.7	15231.9	14819.1	18205.8	22260.3	24141.4	23151.1	17264.1	19996.8	13867.1	16551.3	18209.7	251237	23839.7	23964.7	14074.3
3925	415.134	1.05					10786.4	34842.2	15912.3	52664	38235.3	116162	31960.7	21956.4	14155	10478.3	18134.1	24835	4458.18	17505.1	71445.8	38104.8	23731.2	32409.3	33487.8	113990	46454.9	72600.9
7729	247.128	6.67					16443.6	15069.6	17331.1	65358.9	18235.4	52465.4	15479.9	14795	25162.5	30653.1	34397.2	20772.8	23889.8	21792.5	87907	37997.8	78507.7	35910	20394.7	32372.9	32289.2	62971.5
9227	170.082	8.46					57853.7	52754.9	42641.3	42613.3	40352.1	49291.7	46706.3	43436	40765.5	41895.4	31502.9	44162.9	35421.6	35286.6	38364	45514.5	44556.9	37569.2	59973.3	54991.8	43808.4	51841.9
1018	219.712	6.63					250102	233915	238729	41851.1	244023	209383	224205	232003	6677.8	247671	46882.8	158334	148653	96915.5	4205.89	246385	19225	214245	254980	201748	160677	141217
5432	283.601	6.99					16803	18230.7	28296.7	15758.9	21885.1	29163.5	20423.6	20869.7	23969.6	11580.9	18783.6	22236.1	20062.7	31894.2	11841.1	13109.7	18154.3	29796.1	55047.6	23554.8	18364.7	20296.4
2093	178.084	2.26					70550.7	61624.6	91497.6	12663.9	17108.8	49336.7	18588.7	22446.2	89657.5	47254.5	93219.4	64203.8	125210	10249.7	27064.8	25841.3	16757.6	25076.9	50839.2	32487.7	87293.2	24299
4683	158.997	0.62					77715.4	48687.2	55879.4	60422.7	123582	87136.7	111369	75330.2	63366.1	54401.4	73340.2	51847.7	73231.2	47550.4	67780.7	268067	111199	87899.9	36951.4	51254.5	56777.5	47241.1
9973	239.102	6.36					21400.1	16961.9	22970.7	17583.1	24224.9	42298.9	17233.6	12624.5	24591.7	37570.3	26582.5	34001.9	20578.8	16175.8	28411.9	31713	23428.4	20252	20492.7	25839.7	32315.4	24404
7936	114.021	1.92					41697.7	44619.7	44590.2	30908.3	28253.7	38725.5	30183.8	23950	23802.8	55261	22380.7	41011.7	22518.1	17634.5	48113.5	37441.6	31248.4	28376.2	39010.2	50721.4	38793.7	44941.4
8420	162.528	2.94					25609.1	28220	30336.1	14452.1	14356	37589.1	15688.5	16782.2	26823.1	38833.4	19077.3	39562.5	44384.6	12107.3	21463.9	24842	21865.5	14449.2	36709.6	24806.5	32265.5	20544.2
5598	335.134	1.04					28991.8	26162.1	26180.2	18480.4	24565.3	25088.5	22794.2	19972.9	23034.9	21597.6	25083.1	17985.1	23189.4	18548.3	14904.5	14216	18018.6	25122	54554	23417.6	19664.8	17866.7
6524	448.886	0.65					29663.4	32261.7	28809.1	12237	33750.1	8213.82	25307.9	18407.9	18585.3	36801.5	29445.3	32936.9	11459.8	25565.4	12813.7	40758.7	31230.2	27383.9	54507	16135.7	22688	31625.6
3839	210.932	0.96					46846.6	52129.3	35446.1	40497.7	44748.9	37318.8	35030.1	34124.6	42311.8	35821.7	34850.6	40731.3	36487.1	28404.1	39938.7	60054.5	33330.3	34052.4	53463.6	39093.1	39982.4	38004.3
9668	89.0211	0.58					90975.2	84484.2	55487.4	115302	276412	160746	152086	74387.9	85017.7	121715	93216	99057.9	125784	65762.2	96707.9	321478	101885	157874	97310.9	156693	110047	150595
5459	137.023	1.12					18111.3	26974.4	18806.4	15873.2	22109.4	20821.1	36580.5	28979.7	19126.6	29866.4	20562.3	21592.3	45824.2	26879.8	15831.8	8591.99	17781.1	28919.6	47015.3	23878.2	38604.1	17252.5
9045	246.144	6.06					15935.7	22108.9	18028	18927.1	19458.9	44883.8	18844.5	15777.1	26286.9	26141.9	25247.5	21110.2	20352.6	23745.9	26213.9	36588.9	26026	27745.9	15728	23920	26324.1	30270.6
1896	476.306	8.12					215448	188482	203727	395748	293234	357272	185137	181207	703049	884347	413125	420255	215958	266935	498544	546685	426575	249833	230074	294292	567232	375733
1233	92.0256	1.29					163785	190785	190123	159820	158666	181289	168863	167581	195952	194120	167837	183166	159691	149014	190660	181830	173127	149365	196637	194968	207740	204187
8567	247.129	2.62					14765.4	18400.5	18233.5	19133.9	18933.5	36329.7	18910.8	17777.2	21418.1	21430.5	21022.8	19426	19928	19994.7	25099.9	27408.1	21961.9	20095	20590.9	23075.2	19715.6	27223.7
3504	202.517	1.74					28588.4	23954.7	22357.4	114109	45556	24655.8	44498.9	37933.5	9850.18	20970.3	10916.7	23001.2	7856.01	9118.22	110992	10729	78499.5	31397	112727	63274.9	13567.4	55032.2
3743	132.044	7.58					112077	176812	63290.1	40233.5	32598.2	94193.7	49175.7	32669.2	38694.4	46514.3	52529.5	43546	33751.7	24546.1	51276.8	48255.9	46741.7	40373.9	75478.8	52599.3	55928.4	45582.9
3813	257.222	10.22					138732	0	28982.7	51110	55210.5	20035.5	29438	93067.4	48989.5	55584.7	46809	25864	144555	18961.5	97230	45336.3	187500	233886	60848	58077	90069.6	138472
2369	110.035	2.11					30737.3	7174.15	23440.3	48887	68725.8	146576	86656.2	55656.5	35059.8	19530.3	56699.1	18798.3	155701	103573	15495.2	23447.7	48972.7	75296.6	26264	8372.78	18057.4	7304.5
9922	158.996	1.63					63919.5	39888.1	57511.4	40577.2	25836.4	67821.4	36305.5	37898.5	54039.9	42990.4	64646.7	62834.5	35015.2	29351.7	58987.9	51012.5	39686.7	44102.1	62366.5	47695.5	62677.2	56301.3
5705	255.097	1.39					13385.8	24640.2	18021.2	21132.7	19375.1	56831.4	19650.2	17983.7	20800.1	20831.6	13764	22551.6	34349.8	15969.7	37073.9	30239.8	27382.4	21452.2	54422.5	38810.2	28860.5	37056.4
2629	189.123	6.33					19613.5	21213.6	20181.6	15139.7	21446	34728.9	19807.2	16293.4	16067.4	32086	23116.3	28218.5	19669.8	14167.4	24964.8	30575.6	19840.1	18010.3	22127.8	25897.7	30760.6	24440
5657	237.096	8.27					12919.1	28493.3	15539.2	30926.3	33733.8	169464	38703.2	76345.5	70398.6	26780.3	45040.6	29972.6	28262.6	142163	16384.4	94752.3	20707.8	89771.6	16975.1	62407.8	37812.8	60724.8
2168	142.032	1.64					44396.2	34065.9	43101.6	38358.6	35943.1	80788.1	32105.5	35343.5	30366.7	49622.3	43231.1	42756.3	35797.9	30745	46467.5	35029.2	34017	24416	39362.4	49154.8	42823.1	38686.9
3649	219.897	0.58					61032.9	30878.1	30680.4	50185.8	208941	98766	81823.8	26537	41071.3	96852.3	55736.6	52601.3	90324.4	41442.4	56434.3	130339	73223.7	95860.2	62445.8	101026	81177.7	87696
1740	230.98	1.48					56486.2	54808.7	56639.8	59064.6	55982.5	90073.9	48538.1	55912.9	56914.3	54987.7	60455.6	60562	36734.5	44901.4	52248	49220.8	43076.2	35307.6	55839.6	60531.2	55037.2	43714.5
9285	72.0645	1.12					29761.3	16427.3	28728.4	32974.1	30353.5	39121.1	22625.3	21191.7	22061.4	31071.8	29645.3	28100.7	28634	18995.9	18476.2	22795.8	16364.9	20289.2	24032	32430.1	28586.8	25300.9
3440	236.991	1.12					17664.4	37418.4	19830.8	22948.1	28580.9	25262.4	29492.8	32220.2	20177.5	38729.6	20422	31291.3	41907.3	27916.7	17955.8	11315.1	15763.7	29706.2	41709.8	29850.2	43141.5	22847.3
5157	216.019	6.09					45120.2	31991	35528.8	32231.4	32653.7	113337	18769	20694.6	25701.2	76248.2	32373.8	41416.5	33423.6	34946.1	50432.6	60313.3	40843	33805.7	63173.2	48723.3	51738.9	49486.2
5461	109.028	0.96					7288.73	53785.7	41005.9	241158	18511.2	118679	54625.5	50729.9	200801	19901.9	207837	14066.1	17600.5	306733	74473.3	18968.6	48201.4	53746.7	30197.2	290203	141684	137453
9540	244.129	1.07					25889.9	27018.3	28545.3	13002.4	19487.7	33951.4	22905.2	18578.7	28915	44706	31989.9	44507.4	34364.1	15763.7	17354.3	28712.1	23202.3	20894.5	28906.6	26407.9	43597.6	19365.8
9284	72.097	1.13					32086.7	21997.2	34879.7	34245.8	28837.1	40583.6	26121.5	19141.1	17776.1	26113.2	25007.6	26823.6	26564.2	18708.4	21412.1	25664.4	17872.1	25247.1	24635.5	35311.6	24030.2	21080.1
5145	361.077	0.99					26209	23986	13909.3	100568	34408.6	22768.3	20883.9	27479.4	19985.8	6099.32	37376.6	33516.1	9799.31	18803	36808.4	28758.9	22574.1	28972.1	140975	42219	19482.3	24462.9
3542	233.149	2.65					17599.7	17294	15398.7	38268.5	25212.7	44968.4	33627.8	23893.5	24094.6	22100.2	20575.3	21241.3	16608.2	29185.1	55570.6	41504.1	48037.4	34164.5	20760.4	34550.1	23727.3	45497.1
3386	86.9556	0.58					79123.5	50792.1	57503.9	96933.7	454176	225857	146719	60049.9	71244.1	153852	66472.6	94686.8	180716	76191.4	116989	466608	142954	179790	86727.7	210805	131120	151942
5144	332.242	10.27					63161.7	99709.1	57140.1	62841.7	41614.8	94593	91499.2	93277.8	44416.1	26862.6	44244.1	47477.3	45363.5	75590.8	41058.8	55667.1	64557	96783.2	149619	81227.4	49936.4	88183.6
2570	154.518	1.23					111129	39011.4	99843.9	42555.1	51051	52607	42342.5	53932.1	59033.1	82120.7	66546.9	65134.9	82729.6	51734.3	5023.57	21554.4	28346.8	29052.5	16285.9	4813	4897.66	4228.82
5711	231.16	6.33					23294.2	21101.8	23820.1	26094.4	23916.1	37330.2	29243.5	22080.9	23283.9	19275.4	23846.6	20219.2	16773.3	18960.1	23378.3	19772.6	25956.6	22781.9	46210	31596.5	25632.4	21214.8
2130	226.068	1.68					49230.3	41927.8	48380	41476.3	36117.7	60855.8	35586.2	32863.5	78019.9	116658	65452.4	102742	73207.7	48883.9	99621.5	55541.9	51924.7	41097.5	42056.8	41479.9	95270.4	71139
5411	332.589	6.99					17868.1	21747.1	33054.8	16094.8	29000	39054.4	26020.2	28558.4	26642.8	17508.8	20770.4	32416	30191.7	34429.7	13941.1	13455.1	21439.6	38559.8	77261.8	21705.1	21409.4	22586.7
3489	246.144	1.36					14753.6	20979.7	14157.7	158013	38363.8	46448.7	38826.3	27402.2	30879	22989.4	26280.1	21353.7	19935.4	44466.2	132367	33862.2	77212.7	62727.4	23360.2	67194.1	36576.1	72140.6
3584	256.894	0.58					55381	38752.6	25948.1	61621.7	261032	127782	100042	48342.4	25605.6	94873	70542.7	52702.2	108387	55152.2	67061.6	942562	1.34572e+06	141513	187690	138956	63664.1	563554
1955	190.014	1.11					109206	36288.3	89599.2	249711	22965.8	137892	28810.6	24806.1	51512.1	34351.7	186051	80244.6	41566.4	25007.2	242614	112466	79319	28461	85843.5	111586	98843.5	100841
7907	210.018	2.95					25967.3	22274.5	38726.2	16663.8	15085	47389.2	16359.1	16116.5	28263.4	42321.6	27257.6	32652.7	45446.9	18618.3	26742	29418.9	24498.8	17539.8	42105	27592.3	38625.2	31108.7
3533	246.144	6.45					16904.5	21111.4	20618	66343.1	31326.6	65839.6	39577.2	21650.7	32482.7	30485.2	25945.8	23220.8	19301.4	36026.4	73734	44315.2	71531.5	47446.2	18271.5	52813	37165.7	60364.8
2748	189.123	2.31					18883	19909.8	15118.3	116915	36758.3	51402	31112.1	26503.4	26759.3	28836.1	24635.8	24157.7	18903.5	33775.5	98841.6	40661.3	60163.5	45751.6	21912.4	54692.9	30012.1	58947.5
1985	121.966	0.59					136464	114971	122889	179755	209974	100525	203612	218565	175852	96284	152051	95118	198218	122380	132614	236359	324324	171746	93579.6	74857	80513	84502.7
2285	256.091	9.64					19804.2	42303.3	4844.74	29150.2	22331.4	449355	37800.9	62204.4	124632	111531	53092.9	50427.2	26211.6	200307	37428.8	191735	15901.9	178806	9436.01	126310	76896.7	123868
2620	135.029	1.12					20455.3	27038.7	24675.2	16774.8	32388.8	27398.6	26812	36318.1	21189.8	35108.9	16918.8	32112.3	48959.4	28231.9	25958.3	16459.7	12025.3	24218.2	52533.3	30093.8	34028.2	21870.5
3757	162.058	1.72					61230.7	19613.4	40330.3	22041.9	27287.9	57798.7	21998.4	20998.3	30064.4	42233.7	32809.7	27797.8	29150.7	19942.7	22001.6	27482.2	14755.5	22722.4	34125	30521.3	35665.6	26137.3
1770	164.091	2.2					56597.1	52993.7	53123.9	47847	56254.6	54912.5	52688.2	48590.7	50092.1	56403.5	50573.1	51719.1	39036.6	39933.4	62014	42952.8	37527	47195.7	53007.2	58701.3	60374	54488.7
3868	220.028	10.13					41027.4	37253.2	50484.9	29146.2	36002.7	43923	43298.3	34627	38879.1	38983.9	33069.1	50045	34841.2	30335	35555.8	31742.5	39633.8	35533.6	43176.8	34389.9	43031.7	39202.4
3390	322.969	1.12					21955.9	26966.1	36638.7	19476.7	44808.8	33800.2	43939.7	64517.8	23795.2	61743.4	21479.8	39173.7	163647	47704.8	18849.9	6022.47	13963.6	37537.1	131630	37852.8	54346.1	22040.5
7033	282.005	3.33					34080.3	29802.8	30732.4	48274.1	41759.2	40364	28119.4	19290.9	21105.3	23531.7	31913.8	23398.7	22128.8	23246.3	22356	21122	19982.4	25750.3	28477	38629.3	26897.4	27359.1
1782	100.991	1.12					32571.5	32039.4	33453	29136.9	36060.4	33633.9	33440.2	45639.4	26864.4	51476.8	27968.2	38964.2	64138.4	30489.4	27201	20148.8	26315.1	33829.8	67744.7	45573.3	46938	31557.2
7007	249.089	10.1					49550.5	144719	64029.8	80865.2	76347.9	152182	49055.4	17111.1	22276.5	153455	47639.8	135155	0	95748.6	133148	101605	22912.9	56248.9	113138	108029	108916	74077.8
3418	384.114	7.14					31201	29507.3	35394.9	23528.9	39561.7	77453.8	24566.3	52250.6	35274	46366.6	18726.7	35470.8	95086.7	40245.5	37408.9	38725.5	27464.4	46664.8	70008.2	41913.3	54360.7	47455
3550	325.112	1.04					22509.9	16706.6	17009.2	79652.9	27970.6	79100.4	32204.8	30309.1	34841.7	36065.2	55176.8	20804.2	11704.5	37125	41941.6	22577.4	22051.1	22665.5	91125.5	53478.3	34741.1	30687.8
3776	240.88	0.58					23220.5	0	0	24120.8	167241	86140.2	58008.1	0	20193.9	29320	27952.8	20837.2	57976.7	16082.7	37946.5	546560	737613	81156.5	112004	44448.3	31413.1	349359
5439	189.007	1.83					33559.4	32946.6	32837.8	13754.4	23726.4	93586.1	28242.5	46112.2	38630.3	73565.6	36154.5	35121.3	58280.7	33339.4	39860.5	32250.9	19303	26818.3	81094.9	50445.5	64898.4	36712.1
3498	233.149	6.71					20251.1	22779.5	29972	142449	59630.6	65738.6	61783.8	49871.5	27415.9	29279.6	22222.2	27325.3	19162.4	45603.5	114904	53885.3	95689.3	72957.2	21582.3	85048.9	33703.5	84557
2327	256.091	7.59					19372.2	32486.9	6416.14	38785.9	22544.8	261987	51455.4	68066.2	90694.8	49762.3	56094.2	35548.9	22689	117075	39547.5	117981	24008.9	170253	17304.3	107367	55607.8	115699
2693	129.019	2.05					196400	223659	184640	164397	361190	138793	158880	94494	65377.9	119538	38764.6	125134	41815.8	121230	91398.2	103992	117876	220453	118429	200058	89000.7	148900
9859	171.016	1.27					69869.9	65767.2	69963.2	59001.9	59820.8	67927.4	52160.5	63523.7	62693.1	75720.9	63336	80458.8	57271.7	58203.6	74605.8	65576.6	62368.3	62444.6	70383.2	65095	70690.5	68456.5
3410	225.116	0.95					160091	116029	158225	19127.8	34790.6	95873.4	44731.7	17844.8	92363.5	127825	116351	98584.4	106510	33304.2	12505.2	39505.6	23899	20682.9	97025.9	41518	96753.2	28168
7187	266.01	6.17					23750.4	28301	30341.2	26339.2	26859.2	41459.3	12463.5	17923.1	32137.1	32402.2	23585.2	25972.5	23708.6	16306.7	28669.4	26000.4	10370.6	21227.1	22555.8	25009.2	26790.8	31484.6
2011	160.108	0.76					99210	31243.7	127482	239861	42776.6	353601	137431	133745	301807	43684.1	128095	114549	32519.2	36883.6	254430	39231.4	98973.4	197773	42848.9	221297	178454	120478
2632	123.013	1.28					30663.8	36009.3	37496.2	32653.2	32187.2	46317.8	38198.6	36808.8	35450.5	31343.3	33051.9	38391.4	31874	33992.3	41959.5	42135.4	28503.9	30575	33149.1	40927.6	27254.4	36878
3589	188.918	0.58					53603.1	20634.8	12772.5	48231.8	455825	189416	98384.2	17793.1	19504.6	114595	49683.9	27105.2	128317	33756.9	80592.1	652047	42365.3	143368	57262.5	213315	92130.5	130877
3865	304.211	8.98					49515	55461.2	42626.2	40700.7	26869.1	86394.4	46743.5	39842.1	25637.3	23754.7	23038.6	39530.5	35958.5	39023.4	41836.9	22321.7	39486.9	38576.7	106053	59555.6	34561.7	40958.8
2754	219.134	2.6					19293.1	21198.5	14578.7	51867	32767.8	60419.6	30908.4	30517.5	32705.2	27304.6	25039.8	24020.6	21166.8	31651.2	65591.6	45729	48960.1	41190.8	22542.6	45336.7	27302.8	52551.5
5417	215.139	6					21350.9	24666.4	23534.8	34137.9	27266.6	33837.3	31483.8	24600.9	22364.2	27379.1	33972.2	21987.7	24852.1	24302.3	23801.3	17792.7	19295.9	26937.5	58369.7	38251.7	25119.9	24185.8
3862	147.952	0.58					92985.9	92509.3	96171.2	96055.1	61071	112676	86197.9	122004	120893	89663.5	90824.5	76982.1	112697	74249.8	94949	87128.8	126177	94843.8	82568.8	91423.7	75381.8	78634.1
5431	113.031	1.83					34668.4	30234.2	35255	16209.2	28756.2	100688	40254.5	58589.5	33223.5	80275.8	39763.1	32626.4	58943	35716.9	40152.7	36360.3	20378	27266.1	87449.1	58964.4	52575.8	38887.2
9772	148.033	0.59					37483.7	30429.9	29231.6	22616.4	7281.55	29375.6	24264.3	24993.6	26850.8	9446.62	18893.8	29523.4	29393.1	24720.8	28109	4757.15	37453.8	33387.2	30469.6	46869.8	26561.7	35041.3
1811	152.055	1.12					23622.9	24013	30692.5	23613.6	26511.1	34791.6	24027.1	37227.3	21093.2	45608.8	20163.3	35459.2	53916.7	27888.4	25965	13991.6	18712.2	29736.5	63340.7	31906.7	40561.9	24689.4
8620	115.016	2.1					38998.2	37160.1	38870.3	13506.2	24739	62622.8	16038.2	23922.4	26165.7	47307.6	36194.2	45208.1	35933.4	22723.7	23962.5	46691.5	23870.9	22520	46441.5	33875.1	36924.9	48753
9759	124.034	1.3					41814.1	45632.8	48202.2	38650.8	38264.5	42046.8	46016.4	94247.8	53364.5	57498.9	48346.1	43276.1	45489.4	33858.4	41802.4	53841.5	42752.7	39633	48360.9	57074.2	47222.4	46921.9
5678	237.123	6.98					44928.2	34932.1	43187.5	77940.4	56957.5	111902	62492.1	46482	58463.6	59390.8	56761.2	53698.8	43010.9	62353.2	94432.9	77955	73101.9	63148.4	34603.9	85371.6	59939.2	89408.4
3616	80.9882	0.58					63968.9	22103	40147.7	51177.6	276043	118849	83344.5	22277.3	41203	71000.5	57829.2	39270.9	70446.1	20990	63986.8	276486	33398.9	103219	75884	90348.6	66764.2	64028.8
3532	203.139	4.15					17070.8	24866.1	17906.1	63750.3	32677.4	57124.1	41756.4	30823	46922.8	32052.8	30673.2	25793.6	23867.7	42536.2	74934.6	48377.9	56081.5	48781.1	17886.2	47874	29599.7	59356.6
7517	106.05	1.13					77430.8	66210.7	69264.4	36234.3	36559.2	51900	28283.8	28312.4	50802.5	71952.8	61758.2	64089.7	71117	29422.8	63443.5	40972.5	26139.4	26871.4	51492.6	45582.6	65796	40538.1
2286	166.106	9.56					25571.7	21702.8	55849.7	32729.9	59361.2	17814.6	28492.6	25603.7	123547	19316.4	50301.9	71797.2	105556	65738.3	83883.2	20518.4	29826.1	22911.8	42370.8	41620	86659.4	51537.9
1605	119.975	0.58					81907.7	83985.7	93731.6	85059.2	53379	64732.7	98067	99395.7	116144	66222.4	76558.6	67954.3	102511	79301.8	100234	60844.4	106510	106192	71130.3	39734.9	74939.2	73425.8
2496	111.531	1.92					101437	92752.2	123630	88818.1	85476.1	90263.8	73466.3	72791.5	55886.2	134968	67292.9	97650.9	48349.7	56048.5	119756	94835.2	84318.3	64841.6	98848.8	104309	92756.6	81785.5
2515	212.058	1.39					20061.7	28741.1	82860.9	43124.4	117357	56266.6	164708	50408.8	0	114856	79057.4	49320.7	10639.6	38364.5	175153	24996.9	59968.7	27927.5	25219.6	96445.5	64979.9	79772.5
6476	243.183	0.82					24664.1	48831.5	62622.3	26334.7	6040.07	118744	8783.48	8798.82	66403.2	51830.4	43005.6	112253	123787	34368.4	40690.8	30348	6946.7	9081.02	206972	32467.7	78295.9	25359.8
1509	123.964	0.59					66424	46093.7	65414	97921.5	70906.9	29836.7	87752.2	111134	91634.7	25715.9	95783.1	45080.8	99445.2	82906.3	44533.8	108471	130233	94025	40157.3	22685.9	29833.1	28282.7
4107	294.905	0.7					67986.4	22368.3	0	59964.6	38719.4	29306.1	49862.4	67405.6	40374.5	26399.8	49263.6	0	0	20722.2	44955.9	51017.5	28664.4	29799.6	63818.5	44554.2	0	47557.8
9288	121.012	0.91					37947.4	13996.5	42296.4	62642.3	35102.9	19887.9	27937.5	25828.9	22704.7	25674.7	30218	32299.4	56502.7	0	24870.9	29504.2	26668.9	28652.3	35489.6	50172.4	36156.8	26223.2
2524	298.096	7.41					43081.5	38837	41035	64251.7	59518.8	112599	84744.7	57900.3	71409.8	111749	37107.2	40091.8	33127.2	51178	62680	50745.8	62690.4	73114.6	72652.3	91830.7	59624.9	70172.2
3474	242.094	7.34					28028	10275.9	16862.1	118284	98102	410574	138391	202905	57214.1	4087.56	75516.4	28084.6	29476.3	73056.4	188868	72918.1	102325	145372	16145.9	211513	46718.4	131975
1799	215.075	1.5					69438.6	58466.4	46243.6	43284.8	42072.4	47038.9	48256.9	40514	49471.1	54507.3	52934.7	54560.5	43686.6	38030.2	55733.7	55347.7	53020.6	38950.2	61308	58676.7	56242.2	56206.9
2162	198.043	1.16					64857.4	42422.8	59877.5	30959.1	25916.3	40942.5	30537.9	24762.6	37043.6	34025.5	44652.7	42561.3	48228.4	19471.4	26517.6	22769.4	17504.1	20346.6	55273.6	34072.1	47023.4	25403.5
5691	269.161	2.25					41122.6	28788.5	32603.9	16717.5	29714.5	98580.1	33810.4	25308	35143.9	49194.7	40343.1	33572.9	42012.3	26005.7	23978	40399.7	18921.6	26211.5	28020	44914.8	43939.4	29763.9
5605	157.021	1.04					34287.2	71707	32910.9	20826.2	28914.9	16516.4	27481.8	46660.9	26303.5	31144.5	119858	34480.2	79086.2	37584	24562.5	11939.3	23935.1	83899.5	59373	28052.4	254961	19348.5
1817	178.01	2.38					41553.7	43508.2	45165.2	39464.7	42511.5	38318.6	34024	35985.1	40665.5	48264.1	42025.3	42602.8	34974.6	33939.5	44744.5	47284.7	42346.7	35667.9	57082.4	49750.7	42930.3	50769.3
1280	202.18	5.96					135041	318832	138833	140313	252963	115804	297654	154499	195716	173942	127287	782995	147139	126852	190309	171633	159908	219770	206923	210576	288969	198377
2131	119.001	0.96					72192.8	80183.5	112413	69497.7	69299.8	67681.1	62578.9	65615	56555.6	68559.6	64061.2	83173.1	52621.6	65923.1	76819	93022	77540	91711.3	83157.5	71815	103659	62994.4
2194	189.123	4.92					23188.5	29543.7	23061.1	24236.1	22500	59957	24252.8	21295.5	35681.3	40480.1	31083.3	30152.5	29963.8	32172.3	34335.8	40956.7	34706.6	28052.8	27937.7	31802.7	34482.3	34499.2
2156	221.092	9.33					22545.3	32415.6	26972.6	48287	34859.6	111505	23558.9	24265	31983.8	25332	46642	26672.4	41597	23818	84170.8	73980.2	39956.9	51841.7	82715.8	117201	148296	108817
5429	75.031	0.75					41436.3	12698.3	14182.6	53761.4	55088.8	58110.4	27408.6	66424.1	31242.8	40185.1	53055.9	36174.8	8620.98	9238.15	7399.36	41855.7	36150.1	63039.8	62774.6	63351.9	23489.2	45311.1
4788	281.076	10.09					28790.3	25234.2	26596.3	34937.1	29946.2	49966.6	32662.5	29132.7	29235.5	32236.8	28930.8	19752.5	37634	29354.1	28662.2	19646.4	26102.3	26673.9	27385	38891	39101.9	33644.8
5428	132.523	1.62					52677.9	46199.9	51374.1	34875.7	42149.6	42889	58438.8	52730.6	65229.6	33718.7	32812.5	35018.7	55882.4	28123.3	49757.9	32970.8	43066.1	36743.8	73456.2	44759.5	33028.3	37180.6
2825	155.085	1.17					81928.9	92007.1	93982.5	30759.5	42945.3	81150.6	33002.4	28185	64842.7	93633.4	75460.5	77333.5	62827.9	18844.3	22093.6	31031.8	18101.7	18082.1	64542.3	53249.6	78477.6	29228.3
2358	133.049	2.94					57283.3	41926.3	58725.7	32106.2	26530.6	77332.8	26818.7	27762.5	43558.8	70430.5	40296.2	63256.5	59658.7	30579	44708.6	58651.5	34231.9	27410.4	65809.3	44704.4	65859.4	42163.5
2838	349.11	1.17					32704.2	32883	39706.3	33927.4	32109.3	26858.4	34781.8	26506.7	27147.5	20939.5	21917	43803.4	28545.5	19726.7	26065.8	15558.6	30277.8	29037.4	44044.6	34089.6	29994.6	27143.3
2136	151.018	1.3					69142.7	62339.8	63555.6	60714.3	59644.3	55624.2	61512.4	70815.4	59479.8	59662.4	61183.3	65749.6	55542.5	58114.8	61848.3	63435.5	62764.9	60806.3	74501.3	69493.2	68767.4	61856.1
5544	97.0739	6.17					38039.7	50378.3	50151.9	53582.9	48479.2	40488.7	41064.9	48930.9	47535.3	54032.6	47086.9	48271.7	44365.1	41703.3	47797.1	49992.9	42768	37586.9	53797.8	47423	45487.7	49812
2110	192.032	1.03					64712.1	38447.4	64509	122935	20453	58119.7	17447.9	15059.4	55394.5	30650.6	82758	63646.5	32203.9	24422.8	167085	85326.8	47498.5	21328	38530.1	57108.8	64751.4	79778.1
5980	235.165	0.83					78114.5	51080.3	31169.9	219730	329415	50227.1	233998	86142.5	27967.6	29038.5	72002.1	12548.3	0	38641.1	49172.4	36941.5	113801	122442	25196.2	152300	24544	74696
2089	192.032	1.12					66388	39452.3	52915.7	155388	22941.3	56514.3	16840.6	17580.3	57989.6	34757.2	94137.5	66270	47807.1	28864.5	162510	88923.2	51435.8	21032.4	33213.5	54488.5	51610.9	74824
3870	191.048	1.29					24183.7	49848.6	33808.5	27326.5	36050.3	22646.7	28561.7	35522.8	24698.8	23177.4	24842.3	35788.7	27714.4	42895	29221.1	28713.9	37469.8	36061.9	1.83277e+06	36238.9	32392.4	37971.3
2592	140.009	8.65					65271.8	65669	62581.3	56889.4	48909.4	62951	64457.8	60102.7	54775.7	54426.7	60328.1	74459.7	57093.4	64991.4	53750	73002.2	48262	45627	57733.1	72816.3	62997.9	69810.7
5495	187.067	0.64					75454.8	36083.3	57390.1	288791	119713	113610	102748	93442.7	57305.7	143448	60986.3	100852	47038.6	76132	85428.8	57394.4	88624.1	111243	54668.6	157720	86655.3	92093.5
2560	232.124	1.17					98413.1	90146	115057	33091.6	42157.5	94500.4	35712.6	25897.3	63607.5	93728	84484.5	79950.3	73824.5	28275.3	25054.1	41832	26866.7	23634.3	66576.9	44656.8	81322.1	31835
1907	127.087	0.82					333722	325525	394234	61460.7	57448.4	74849.1	33235.6	40009.2	134381	89410.4	342410	333580	210611	28302.4	42286.7	35187.5	24780.2	27239	167226	56613.5	233090	31592.8
8690	132.522	1.27					53813	59474.9	45851.9	42412.5	45700.1	54742.3	48891.2	41000.4	56414.5	50677.7	51189.2	56918.3	52572.8	56138.7	67729.8	48932.6	46841	39884.2	56216.6	54672	51884.1	45957.4
3431	204.979	2.23					38719.3	64989.5	44879.6	39890.6	35428.2	69533.7	31076.8	45707.5	46907.5	50682.8	41120.9	43996	67277	39062.3	48564.6	58765.3	43083.9	43580	53045.5	52276.4	60208.3	43796.4
2488	214.002	1.92					91480.5	94977.3	129640	89165.5	99957.6	107781	59780.1	77088	54802.6	150564	67279.9	101490	43101.9	44392.1	122647	99522.1	84071.7	66520.2	91259.2	103453	104699	99683.9
5149	191.084	8.12					40522.3	53613.2	32716.2	29784.2	23251.3	63288	29532.5	30094.9	37025.2	21427.1	25601.6	32384.1	34753.9	24749.8	38078.7	14259.7	20281.1	32031.2	108119	37599.4	38839.7	35488.7
2799	313.531	6.19					38520.1	33792.8	48750	38771.1	88334.5	86538.8	29158.9	25265.1	39222	37133.5	26601.5	103697	47087	15970.2	35266.8	34078.5	28440.2	37219.8	35516.4	55138.2	49684.5	28600
4676	173.998	0.62					52119.5	61784.6	62512.1	66750.6	61713.1	46723.9	59056.5	85165.8	73166.6	50043	60640.1	43020.6	51409.2	53489.9	76530.7	152479	98114.9	55610.4	48495.8	32194.8	40117.9	46256.9
3495	277.103	1.11					20047.2	18164.3	22472.7	110211	31334.5	51353.4	34920.5	30132.7	32258.5	45457.5	35987.9	37957.4	37942.5	33023.4	118416	54293.9	81661.9	57281.6	24518	57553.4	50566.7	86598.5
4762	77.0381	6.17					31996.6	28689.8	38665	27337.1	33711.6	69186.3	27996.6	22440.7	29230	35842.1	31771.6	32702.4	33128.6	28767.6	32065.5	38954.9	27028.7	24008.7	29632.3	32979.4	36781.6	30970.8
5571	85.0283	1.62					158417	139037	156715	108244	100823	174887	120792	126806	140215	131799	140685	142170	140241	105261	137349	121112	121770	128782	204335	144553	143248	139597
7442	345.001	2.94					36256.3	31151.4	42816.5	22398.5	29345.3	71507	22617.1	23329.7	37221.2	51836.9	32342.3	43358.5	58749.9	28327.7	39241.5	38753.9	27337	21663.7	49695.3	33683.3	54557.9	33178.6
2525	235.075	11.02					93617.5	98569	97680.2	96404.6	92299.9	94753.2	78321.3	83890.7	90955.8	110977	90284.4	105823	86899.4	88664.7	100765	117849	90658.9	81721.6	120908	103452	113969	109024
1701	132.031	1.92					74583.3	78459.5	121837	92554.3	86168.9	82820	62269.3	74307.7	50296.2	130203	60614	79992.7	54562.7	54695.3	99749	88160.3	72304.4	68187.9	84020.4	82835	97373.7	78267.1
3499	178.071	0.82					50171.8	45780.9	53748.6	45041.5	41692.5	60057.3	29357.7	35441.7	28716.1	63708.7	39206.3	35320.3	36793.1	42615	114767	76324	26916.1	27811.8	46916.1	39752.1	47602.1	54187.5
1498	242.075	6.68					30610.3	18794.2	26280.3	82869.4	92937.9	194771	148343	112234	33831.1	11860.8	103436	45310.4	38080.9	31215.5	122469	48609.9	78393.1	100090	18887	155135	59014.9	82867.3
2261	331.204	9.56					34149.3	27903.4	66019.8	28831.5	81800.4	18431.3	37549.6	19442.1	148935	33878.1	93700.7	101448	148670	90609.8	114793	29870.5	36473.8	25950.6	52884	50343.3	117482	71829.5
4186	225.996	0.75					76504.4	23323.9	83143	49053.3	45286.5	29738.3	46644.1	36524.3	25989.3	24129.6	21507.3	29492.3	29966.1	77553.3	39320.9	29025.3	44707.2	65279.3	53674.1	42396.1	49598.2	34266.5
8285	124.024	0.58					98309.7	88509.7	99949.2	86229.6	58881.3	92201.6	80065.9	118989	68130.6	97881.4	105957	68997.6	67765.7	63622.3	78202.5	83709.6	130166	82966	73905.6	84136.9	69018.7	80922.3
1991	191.078	1.58					28319.5	29955.1	64765.6	74305.9	39448.2	586985	69740.7	37762.1	63764.3	237590	149241	42676.3	15897	150124	73848.5	29031.5	25258.3	31065.6	29992.5	168315	90157.1	59850.5
5670	357.249	2.56					48006.5	33918.9	29698.6	36937.3	43729.4	128511	66033.6	22764.7	30128.6	33421.4	34295.4	53414	62191.6	27851.1	26723.9	21192.8	23076.7	60236.6	55359.1	83960.1	63200.7	42654.7
3420	185.092	3.59					60808	62283.1	95610.2	11154.4	19729.1	69894.3	28717.3	37349.5	92950	54545.4	96577.3	72826.5	92852.2	22356	33080.5	38167.4	30534.2	34931.3	53229.1	39133.6	95701.5	34321.7
5156	231.097	1.08					39136.5	39194.3	52002.2	32748.5	34187.1	49188.6	29489.2	27526.9	31433.7	47771.4	39787.4	53458.2	40747.6	27170.2	35209.8	27495.9	23251	28958.9	63703.5	36030.7	53523.9	30612.4
5336	249.983	1.43					50620.2	29625	38525.2	58313.2	40443.5	61463.3	42711.4	30671.4	36202.2	52288	49032.7	28029.1	26457.8	23931.2	45762.9	32809.7	24897.6	32136.1	31012.3	48751.7	39962.4	39595.7
3931	113.069	6.17					80411.3	77006.8	71936.2	72904.1	73947.6	71490.8	70873.1	69901.1	85476.4	85655.8	82918.8	77363.8	65473.4	60790.5	66980.2	92516.5	67627.3	59145.3	77233.6	78705.1	80625.3	76263.2
2795	90.5487	0.58					132983	82088.5	72369.8	115972	573776	273565	163514	77827.5	82912.6	205402	133637	111587	219202	95507.3	154548	781856	137125	203982	151794	249925	173793	277911
3468	211.523	1.74					59024	40961.4	41600.1	335659	105460	45719.1	93884.9	81275.2	14827.4	32248.6	18816.7	35601.6	12075.6	26451.3	262121	14179.6	137028	62006.3	237349	118933	24500	99893.6
5576	321.147	8.12					45056.8	52538.6	46539.7	38283.7	23097.4	58936.9	36951.9	29620.5	46073.7	25383.7	31285.2	32971.8	33845.6	35388.1	28347.6	19302.4	23365.2	44195.1	117747	39256	49485.6	34990.8
3465	223.031	1.74					60642.5	49964.2	40859.6	358873	123183	48011.7	107334	87834.2	14108.2	33067.2	19109.2	41445	15380.7	23747.6	295182	24168.4	148525	98804.9	240089	136195	24275.7	110735
1944	79.5163	0.58					180655	135146	118661	187575	907396	448201	271477	149579	206210	322179	199884	199820	324312	142480	237550	1.20325e+06	264371	399816	208760	506284	306982	436632
5730	142.948	0.96					51003.1	60081.3	53388.3	42884.1	52522.2	54979.9	46162.4	43837.3	38816.6	51735.1	43499.8	60130	43954.3	30434.3	56755.8	65139.5	49708.1	44183.7	63944.1	61007	58317.2	57710.4
1750	213.016	1.4					60312.4	60578.5	54974.2	60434	57023.1	98518.6	55180.1	53408.4	58373.5	55237.1	53166.7	52596	51551.4	42442.4	76248.9	58250.6	57728.9	56374.7	54489.8	72678.9	54971	57318.9
5447	134.521	2.57					46858.9	35661.4	41695.9	25793	33583.5	73007.3	33618.8	30314.3	35760.4	41004.5	36550.1	45837.2	42323.2	26647.2	31798.9	31405.8	26753.1	27559.2	58444.2	41652.2	47447.3	31271.6
6540	380.898	0.65					39749.6	40181.7	55382.4	16576.5	44998.3	15577.4	37215.2	29628.2	39843.3	38886.9	34186.4	34582.1	27775.3	41566.2	26847.4	52247.8	40741.6	32071.9	67871.8	27623.9	37620.4	38217.8
6982	232.026	2.49					37722.7	31788.7	41866.8	36190.5	25885.4	59003.9	25270.3	24876.4	29460.2	55995.6	36258.9	47427.4	42026.9	36337.7	39278.1	41119.6	27894.8	31151.4	39592.1	42210.2	46013.9	33690.8
3448	238.927	0.96					39054.9	36209.1	37360.8	31934.9	33095	37351.2	40816	31675.3	28882.7	36334.9	31815.4	47270.6	33387.3	22742.4	31329.4	47523.4	33790.3	26938.6	33309	38090.6	50067.4	38186
6351	107.049	6.17					40700.8	48774.5	41523	40543.1	47062.8	73046.6	32723.9	29912.8	40426.8	52247.3	46882.6	46754.8	40707	36235.2	41065.2	47146.3	33817.3	33627.5	48108.6	53122.2	56111.9	56531.2
2792	201.052	1.11					57921.8	57703.8	88601.4	7288.29	36019.6	115735	18807.8	36793.4	45685.9	60093.3	38337.2	118092	67053.1	18816.2	34308.1	76200.5	34338.9	24655	48336	53641	69746.3	37189.3
3556	207.007	1.65					33156.6	39800.9	32613.2	35705.1	38560.8	43795.9	34392.7	32126.1	29173.1	30779.7	27886.8	36528.8	33232.2	32541.4	35824.1	28637.3	34525.5	31442.9	38946.9	34441	38433.6	29730.5
7227	247.129	1.87					17327.2	25698	19248.7	94938.1	41378.9	62517.8	50290.5	42845.3	38746	33269.7	30696.3	31615.4	30131	37162.6	92654	48246.3	79143.6	53465.6	32462.9	60491	35960.9	67777.1
2680	185.023	0.58					222580	125296	121047	190976	742123	472437	355197	149595	178665	326808	190165	225549	320113	168055	272437	1.02072e+06	252626	365209	217868	436392	276168	393260
6282	276.126	8.5					53768.8	78054.5	42841.4	37655.7	32514.8	31729.4	36695.3	29406.7	55040.7	32947.4	33999.7	44465.9	108381	49760.2	69239	48888	52300.4	32341	41905.8	38554	55549.9	55265.6
5690	164.054	3.01					39994	35463.8	42234.7	65337	44498.9	99525.2	41269.8	35561.3	45356.1	45392.3	34539.6	34610.2	46503.7	29255.5	31927.8	33933.2	35992.3	27161.1	33326.1	50261.6	40966.7	26084.6
8438	263.139	7.86					42786.3	45200.2	41120.8	13077.9	30800.4	81909	26561.6	27088.8	34497.1	78490.2	64975.1	52386.4	40635.4	33934.5	30421.3	74839.2	35782.3	26884.7	42705	48009.4	61795.1	43596
8217	234.011	1.43					63966.9	35297.1	42244.8	77570	68307.1	63182.6	46729.8	26218.8	47470.9	69905.5	66369.2	32907	38675.1	32361.1	45183.3	33106.7	23515.1	32209.4	45285.9	65757.4	55371.8	37127.2
3442	236.993	2.57					54637	39379.6	43670.3	26064.4	29193.2	77824.3	36134	31702.2	34689	53930.1	40290.7	62741.9	41537.2	27211.3	34070.2	39426.6	29709.1	29563.2	77558	46675.7	49826.3	44398.1
1689	105.963	0.58					116689	82651.6	75419.4	98131	145444	111636	101384	79339.8	88871.1	118133	125226	89176.6	94641.9	93901.9	80025.5	318675	2.41961e+06	121216	318125	105216	118322	633196
2324	212.111	6.39					113548	157013	92579.3	99164	93353.5	97263.8	98943.3	77862.7	94253.6	104439	85535.2	99361.6	73215.7	69962	154465	114134	91257	69567.8	144334	134860	145526	138946
2514	204.979	1.83					65717.1	53930.4	72269.4	27147.4	48972.3	154768	51262.7	85076.2	74815.8	115472	61829.5	60982.3	105177	66429.2	66195.8	50300.4	30247.9	45243.1	133551	79242	89973.8	58038.5
2333	256.091	7.26					28998.9	38167.9	15328.2	56521.4	41608.6	241033	61021.4	74333.5	83013.7	46620.2	80032.4	39110.2	26853.4	101523	55211.9	112784	35272.8	144215	19728.7	106791	58271.9	108132
2030	334.117	0.83					168153	110980	169556	50035.9	38626.9	92884.6	33757.3	36873.7	105809	114989	116402	136296	115982	27215.2	46191.4	40208.8	26677.4	33052.6	82906.1	60300.2	113751	33783.5
5171	110.528	2.43					86901.5	106065	92493	109214	108220	93939.8	45569.1	53018	55442	96583.5	62622.3	79177.2	75721.1	54796.2	261360	192686	252962	52730.3	313823	384706	370352	386437
8440	239.102	6.04					32368.2	39460.4	45061.3	21398.1	27747.7	89986.2	31367.4	26807.9	41448.6	57703.9	40593.2	43026.6	44380.4	43765.5	39425.4	46389.5	35029.2	34336.2	44408	47859	48914.4	45601.8
5594	255.003	2.57					39477.1	44425.8	48467.8	24726.5	29672.8	68134.4	35801.8	29354.6	42547.6	46105.9	34331	47990.3	51634.3	28446.1	34794.4	40217.3	30740.5	32721.7	71021.9	44161.5	47630.5	34224.4
5664	253.101	8.3					38173.7	0	0	50387	35473	150081	48779.6	47154.7	60052.7	0	57324.1	0	37496.6	50271.1	76195.8	66463.6	41305.4	63556.1	41629.7	73239.2	46297.8	71840.3
4736	84.9388	0.58					69142.3	22229.1	21463	57216.2	281313	132405	117426	40021.1	30665.1	81956.8	57926.8	50900.2	88596	48309.6	70195.4	357617	83255.4	120422	59164.1	120406	66762.6	97915.5
1807	189.123	5.81					27641.3	31362.6	29277.1	119543	56163.9	96940.4	57851.9	38237.3	50635.4	43803.8	36886.5	34879.5	30959.3	56185.1	120533	60643.3	86789.6	75091.6	34015.1	87432.8	44111.9	93259.8
1885	163.06	0.91					65253	93695	55795	493671	59396.1	1.58378e+06	264260	44045.2	418915	885473	523016	45379.8	30774.6	673098	393649	105019	79954.3	153004	71007	682146	423362	403623
5327	134.042	11.01					29765.9	41321.8	41696.7	40905.4	44079	39399.3	35631.3	34773.6	39618.7	47686.7	34012.4	42768.7	24973.1	25067	50609.8	46763.4	33711.3	34413.3	44876.8	39095	43421.9	38486.2
5112	127.012	8.26					32285.8	48199.6	19827.3	48018.5	43889.5	361832	61675.4	86855.3	108520	66299.2	90436.9	65910.1	31185.1	158866	59091.2	176390	35605.6	129107	24770.3	138680	82880.9	126516
2163	261.144	6.91					35612.2	29884.5	28851.4	113736	38965.9	90075.8	45720	31253.8	61085.1	57973.5	44261.6	41062.2	49670.4	46534.7	133254	67025.6	96117.7	74090.8	32701	69402	58883.9	93207.8
5569	152.056	6.18					69791.6	49271.8	46308.7	36751.3	48635.8	199721	33619.3	27513.5	57617.2	139591	67088.1	72398.7	60129.8	67613.9	68131.2	89917.1	61419.2	64504.6	129903	66146.3	75329.8	78682.8
1766	195.124	4.42					70542.5	35392.3	60265.3	84463.7	42389.6	151236	49895.9	50262.5	63511.1	107354	34965.1	44735.8	18764.3	22208.8	89926.5	26470.9	56830.5	78827.9	34856.7	94008.6	65168.2	57813.5
492	140.03	0.58					646087	698879	799427	618841	316008	507271	564708	734458	718110	567014	638310	617294	554367	593559	633522	362368	781068	411439	574296	462858	509371	456697
2291	152.036	11.57					93292.5	106207	145140	113358	121439	101621	124171	107671	121465	122924	134406	108184	150580	96015.8	110855	95429.5	102443	128197	93674.6	120770	109295	114937
2360	213.979	0.97					51670.9	51768.2	68869.5	59554.9	54891	56150	49878.6	46484.2	40767.4	60251.3	45096	65004.3	48291.4	40046.8	57193.2	57232.4	47852.5	48531.4	66185.8	61569.4	50935.9	53880.9
3406	339.904	0.57					98618.2	76865.2	87133.1	87850.8	135494	130579	90558.7	92134.5	82839.5	93996.8	73463.5	90566.2	113348	75895.3	97199.8	78899.3	75189	98279.6	82798.2	105229	100190	137074
3686	412.092	11.01					45838.1	39471.3	29146.3	35508.1	47593.3	40324.5	37062.8	37992.6	34341.1	44506.1	34265.9	45241.6	42402.7	30262.9	40228.6	38684.2	33763.1	36283.2	57667.3	39095.6	41296	34963.3
1798	175.107	2.6					30417.3	35649.7	42216.3	59191.1	55261.4	86054.7	39274.7	40520.5	38270.5	72735.1	42967.9	60404.9	31082.7	34974.2	71934.9	50769	59615.8	47356.2	32894.9	67964.4	46821	60760.1
6608	152.062	1.43					66817.3	29488.2	53317.5	95156.1	73888.8	70109.5	45366.7	32716.1	39323.1	72767.5	75599.5	33850.9	37404.1	35982.9	37124.6	38281.2	27645.1	33629.7	51884.6	72466	48989.6	43189.3
3666	205.082	0.88					95453.4	126040	141857	76025	88226.6	99087	61313.5	65889.2	87103.6	133439	62314.4	134121	151063	51003.4	112494	100907	98709.6	71785.8	86408.4	106979	125588	93594.6
5692	170.032	1.1					36119.5	36791.7	45199.9	45278	58872.9	98575.8	43138.2	33902.7	33927.9	38715.8	39738.4	42727.2	43306.9	28872.6	55013.6	28778.8	38428.1	32336.5	42866.5	63075.1	43523.4	38971.3
1704	210.061	1.25					188832	72156.4	170492	72204.9	82929.1	105888	63082.6	70619.2	109830	169591	104897	91806.5	145531	76603.2	13784.1	37808.8	45020.4	50842.7	21673	11064.4	11389.6	4290.66
1743	189.123	1.72					31717.5	36223.4	31848.7	121031	65746.7	92230.4	61877.6	54279.4	59142	47895.9	45281.5	41696.8	28684.2	59695.9	127159	68508.3	103423	86510.9	34273.5	98584.9	50606.1	101401
8279	176.022	0.58					39079.5	47773.2	63733	53932.1	50659	29973.7	35220.4	35760.6	54094	39300.9	21093.7	55830	25269.5	44509.2	32927.9	65377.1	63191.3	41008.3	50499.1	37326	56592.6	50440
10107	218.568	10.14					42458.5	48456.6	42053.6	34543.1	41802.5	47156.2	43818.1	37822.5	31970.8	44140.5	34057.2	53215.9	32213.9	42015.4	37655.8	37591.9	39310.7	36071.1	38102.9	34483.4	46344.3	42528.4
8006	77.0379	7.7					42549.7	43270.4	40654.6	36612.6	30160.3	48110.7	57566.8	28098.9	39086.1	43838.5	35140.1	39748.4	39988.1	33095.4	44669	47631.9	41123.4	27739.7	55913.4	44805.4	31350.6	38754.1
7206	263.992	0.85					55738.6	36992	63272.8	62123	61471.2	66088.5	53884.7	46875.9	35757.4	50352.5	41873.3	27344.6	29418.8	57059.8	43082.2	36325.3	36067.1	41587.6	38895.2	54066.5	37742.9	44673.5
5104	240.078	8.01					37603	79375.1	28757.1	97844.2	85826.7	432982	122006	184725	74090.8	32464.6	94303	44068	30894.7	157069	114331	133331	66392.9	205630	28512.5	196041	56056.3	162641
5694	290.134	1.93					57379.8	86931.9	62036.5	67306.5	69389.1	96613.8	58218.4	45761.4	23039.6	33319.7	33308.3	28200.6	24557.6	37336.7	64822.3	38600.5	51749	48422.9	64602.7	73023.2	31949.7	45532.8
5986	582.861	0.65					56379.3	35508.2	54610.2	31033.9	40407.4	26148.8	58448.4	45995.7	40887.5	51238.9	46406.8	49404.7	30339.2	51412.8	28895.1	81157	66144.7	47906.9	127479	30025	45075.1	37251.3
4849	270.918	0.58					92280.7	75876.9	69221.8	112840	259881	185891	153821	87955.5	94454.2	122634	108010	110349	164120	87263.1	143295	277969	121237	171781	110774	112137	84048.6	119050
2164	276.119	1.65					56117.9	47078.4	51271.7	45009.7	36840.5	65624.3	35989.4	34501.3	45832.1	53222.6	44168.4	54479.3	41331.8	30325.1	63167	35292.2	36956.4	31178.5	62300.1	49747.5	54021.1	44721.1
2318	199.029	6.71					89855.2	92354.3	99207.2	87571.1	98274.1	108405	123632	95191.6	99163.4	83536.1	83146.1	144387	85632.7	85597	90393.7	81733.6	99540.2	91991.9	120173	120082	112745	115442
2473	132.489	0.58					108979	58457.3	39308	99332.4	557497	310956	166865	64356	78155.4	178909	86119.4	88332.8	196166	81833.2	183140	770980	105138	216671	103806	293866	133647	189482
1595	203.034	0.96					107486	92282.6	151835	142563	105617	214860	111372	100623	101830	135068	110447	121044	88095.9	74696.1	120598	103344	105954	70598.9	138474	154930	115458	101361
1481	242.075	9.64					33991.5	57576.7	16373.9	83712.4	51807.3	360951	92230.7	115444	72474.5	38518	80722.8	58929.4	29410.3	102569	56438.7	122272	44637.4	165217	24737.8	146418	54245	96931.6
1547	143.072	11.57					102486	112953	112945	110125	117925	130148	113719	105947	137181	139492	142291	142981	105862	107192	117362	119988	126613	122696	134570	158660	113280	135914
3597	101.528	0.58					218293	150116	131156	227477	457910	341506	322464	184458	193067	241221	208924	217861	302243	230524	231845	474390	237438	280105	225587	396952	234892	279909
2804	138.541	6.63					47095.2	48193	43859.9	98611.1	70944.6	145652	148990	62843.5	63564.8	76498.1	85325.7	99209.9	47809.2	66940.5	84191	60847.7	80650.9	79983.9	70793.9	106659	90499.2	82616.1
5820	383.115	0.75					84523.9	0	59442.5	110327	109876	54647.5	78053	95784.1	106614	52264.6	40484.6	29504.2	0	105804	159600	116862	158516	131773	0	138184	44610.2	128588
7480	116.985	0.58					61907.7	68671.6	60588.3	67249.8	126288	88495.5	87150.1	87122.6	73926.6	75205.1	51167.8	72394.2	78411.4	57035	59265.8	91044.6	101105	103408	83155.4	97539	59099.9	93194.5
3467	214.025	1.74					71737.2	43449.8	46013.3	257934	112179	55597.3	104022	84991.6	22273.8	38412.4	21960.7	42325	15165.8	28026.9	271614	26400.6	140435	62038.1	265133	125011	37084.9	142656
3430	204.979	2.44					85585.6	94372.9	87136	95224.9	85475.7	95339.5	37118.4	49159.2	47278.3	56372.6	55306.5	66637.4	67788.8	44925.1	47749.6	48821.8	30386.1	44000.2	45190.8	87101.3	65537.9	47790.6
3432	120.045	11.55					68263.1	54375.9	72114.4	74347.4	65372.1	67676.4	72222.7	75715.6	74531	63746.4	82421.1	68213.4	64045.6	84603.1	73991.5	63247.5	75587.1	73609.2	64685.2	71797.1	79369.9	70513.5
8313	281.113	6.49					46736.7	47695.6	51717.5	25822.8	35620.4	94850.5	40402.9	36937.5	58435.5	63202.1	58694.5	62433.6	60151.7	43501.6	35062.1	65596.4	37432.3	34069.8	56464	49648.3	61633.7	44819.7
8123	138.066	8					40602.6	45559.9	40710.8	42394.5	38551.2	45129.6	47069.3	41694.2	32811.1	47849.5	40438.4	45168.3	30793.1	26334.6	41942.6	59012.3	32708.5	28433.9	48687.5	38261.9	41375.2	47564.2
3637	179.062	8.26					38701.8	49425	23436.7	55704.3	49945	428587	86072.5	104179	148887	83826.8	94410.7	79149.5	38687.5	177114	69240	195793	35712.5	155982	32463.2	163613	95124.6	165589
7739	273.039	0.95					37946.3	53164.4	37277	39511.9	63872.8	36437.7	54730.6	72913.8	65224.3	46969.9	40523.5	69630.9	102166	44793.9	36434.3	44772.3	60187.1	41087.3	33947.9	43608.1	36530.7	76194.3
7499	142.035	0.58					87838.3	81155.9	93514.5	85580.8	71408.8	35294.4	64755	70009	66418.9	72590.1	54398.2	65671.6	37640.7	56894.9	92212.3	82361.4	108113	43431.8	79850.3	99306.4	92876.6	73691.3
6076	189.006	2.45					85942.6	84329.8	71871.5	78927.7	86186.3	99270.4	37473.3	51844.3	46395.6	48199.6	56469.4	71832	64304.1	44047.7	50545.5	45908.1	30634.8	38095	60541.7	84350.2	62961.5	54266.4
5155	234.029	6.09					58094	34920.9	42869.9	40525.3	30828.5	130596	24775.5	32916.3	33118.5	64917.9	39349.6	53683	47339.8	39701.9	61219.4	62634.6	41271.4	48893.5	67390.7	58389.9	57018.9	52264.4
10086	218.011	1.13					69258.5	46598.4	69465	70712	65391.5	87085.2	52886.1	48044.2	49772.2	67702	57719.2	70578.4	47073	41995.8	50725.3	61729.5	49995.2	48195.9	49582.5	66882.7	56786	53119.2
2310	315.058	0.83					515364	89908.6	100819	5230.64	15885.5	324059	47992.8	26337.7	101934	805751	31802.9	42862.6	711367	5517.3	1.02057e+06	159699	397387	52616.3	164136	98694.8	349778	364534
2339	119.083	1.12					116634	90413.9	132197	115847	107065	154233	90925.3	74214.8	75263.5	101861	97484.9	107972	104900	65557.8	88368.9	94637	78066.6	77565.3	101222	119765	116236	84764.4
2104	105.517	1.29					91029.9	92071.3	86360.8	82785.7	79096.9	92427.2	88803.4	99418.7	86641.9	90457.4	87633.1	94165.9	90467.6	68599	93218.5	87927.5	95867.9	86663.2	93202.9	90747.4	90642.4	90193.7
5409	184.977	1.12					39275.2	46304	45606.6	32002	47003.7	47164	48191	59741.2	32613.4	62089.3	38917.1	54785.1	83427.8	50282.3	44155.1	22858.1	30178.6	48609	96936.2	56151.2	69460.2	40254.2
3677	201.99	2.2					68425.8	56814.4	88356.1	58401.3	63116	82984.9	61076	59597.4	58478.4	58532.7	63523.5	72898.2	61839.1	57918	74305.1	65190.4	62682.5	62101.3	65735.8	69486.3	63178.6	70679.6
1723	327.079	3.18					34869.7	58559.8	43328.6	36579.4	51483.9	95596.4	28034.5	64374.8	47615.1	71817	42554.4	20740.5	61304.6	103412	29126.4	68312	96534.1	36587.5	42216.9	65733.8	48091.7	69704.6
4821	133.099	2.2					46986.6	37269.2	56280.7	58664.9	39893	78216.7	34015.8	48790.6	40846.2	56897.7	58149.7	61041.2	51524	36139.4	52864.1	51904.1	31878.2	29885.1	53109.6	72670.2	61050.8	46864.7
1733	219.134	2.17					25453	35972.8	26510.3	194334	87759.8	161353	91156.5	59626.4	56421.9	53796.5	42324.7	59345	42946.9	76515.6	178099	74659.2	119746	114057	29188.1	129163	62061.7	119744
2293	392.254	13.77					57169.5	66294.1	54440.3	66031.4	76015	99374	65245.2	31890.1	118046	85366.4	98854.6	91836.8	57901.8	77477.1	73139.9	77978.3	96953.8	37698.4	81000.9	91483.3	78198.4	78888.7
9290	143.041	0.86					168436	93531	166641	118541	127207	164100	105912	97438.1	66224	91098.8	71830.1	82556.1	63999.9	125239	93409.4	73380	88461.8	78217.5	109625	111500	99581.3	91797.1
5460	225.018	1.65					44693	45165.5	45104.2	53314.1	49686.9	72914.5	48079.8	41025.6	41979.2	39143.4	38262.4	42957.1	44802.9	43848.4	40229.3	32936.4	37582.2	41915.3	47794.3	51636.9	47564.5	41457.9
5649	242.075	7.33					52794.1	50820.3	36976.9	51564.3	55983.4	209055	72972.7	85368.4	51532.9	16055.8	65571.2	42028	48366.3	40153	78531.8	62599.9	45911.1	70139.1	32604	117124	57860	69489
8976	133.015	1.29					42392.9	54026.9	50932.1	51973.3	49014.3	47371	47215.1	38446.2	39887.2	41879.6	44078.1	50574	40647.9	37201.6	56711.6	45704.7	47606.1	52755.6	38397.5	52275.5	53441.6	57973.4
1546	198.037	1.55					58840.1	85042.2	63208.3	94239.7	113983	160472	61468.7	106163	103627	125702	72924	57726	93212.8	148220	68178	108275	185284	75931.4	59493.9	118512	90848.4	122629
2329	151.983	0.57					99516.5	96248	80193.7	101548	136094	123956	158829	94717.5	85647	145042	137611	119479	149260	116519	106852	136497	133677	106897	124541	139684	128422	121325
3011	89.523	0.85					128560	105953	119672	84465.5	67405.7	110195	80808.9	69614.7	81373	77083.6	61024.1	88017.5	70585.1	57523.9	100728	121363	106769	70561.2	131708	102316	100896	128366
1722	152.036	10.13					69342.7	56187.3	71425.1	65011.4	53154.6	55122	66375.5	64827.9	65622.1	54329.3	61045.6	55677	64739.9	70964.6	52449.9	54566.1	53847.5	57048.7	57524.7	63537.1	55598.2	57362.8
1767	155.081	2.61					34488.3	43528.9	62363.8	30440.6	26530.9	73455.4	31773.5	50043.5	59990.5	46096.3	71231.3	65920.4	29771.4	44836.6	37468.9	54835.9	49742.7	74571	2.31536e+06	44292.1	60542.9	57284.8
3413	236.106	12.64					57276.8	86118.4	65378.9	92114.4	104348	88344.8	82582.1	66071.8	100176	81519.3	102585	76236.7	101041	118842	111467	97031.7	93209.4	79966.1	90562.9	85643.6	82766.5	92772.5
2263	136.048	1.28					117359	126740	123900	146601	111101	199027	113373	90328.2	145419	113032	107283	147556	80862.9	62614.5	155240	94433.3	103079	101671	90452	156801	136361	141050
6586	216.054	2.49					49174.5	43874.8	62509	53657.6	36478.7	87862.8	30677.9	29873.8	42175.6	65462.8	45011.2	54429.6	48427.8	34673.9	42137.2	46094	36746	42827.5	44679.7	63985.9	59514.4	53704.9
1526	272.065	1.06					71406.1	53908.8	63291.5	243831	54583.4	515239	205984	109137	260102	229613	344036	58978	65595.3	282750	185888	67091.7	103845	99345.2	36277.9	226163	194282	152048
2498	123.483	0.58					97959.2	38993.5	34108	67165.4	672001	324888	154439	42976.9	44590	133369	68264.8	79915.9	176921	55464.7	122952	937629	85222.6	244876	72887	317091	131820	245324
5615	134.991	0.58					45162.3	18782.8	11880.5	34709.4	604753	272507	112234	43008.6	40818.6	121908	55333.6	49488	136278	34586.2	73339.3	1.03596e+06	71520.8	191248	62648.3	334777	80839.5	232902
5590	357.187	6.09					55112.2	41137.9	45263.2	43030.9	39714.5	107244	25152.5	36253.1	34430.5	73198.7	47330.2	54494.4	47751.9	49785	63254.3	73665.7	52520.4	37557.2	84226.7	77708.5	84894.8	82453.3
2541	214.002	1.11					79846.5	64412.7	62317	63291.8	86470.3	80725.5	68770.6	93182.2	55162.1	102062	57034.9	85506	127254	70330.6	64318.3	42885.3	47656.5	68414.6	143531	79464.1	101721	68712.6
2564	101.031	1.29					92753.2	91270.1	99076.2	82906.3	82310.4	80654.6	97207.9	88709.9	84365.5	90477.8	87186.8	92405.8	84820.9	84902.6	98413.5	85999.1	84239.9	99238	97728	77135.7	97052.2	93416.5
3483	253.118	7.35					35307.2	39024.1	32304.3	117684	60732	68525.4	60290.5	57261.2	45558.5	50142.2	45054.6	46419.1	43959.7	51031.4	144928	67441.9	79646.6	59578.2	27606.9	94171.3	49183.3	86435
3578	91.5237	0.58					233649	130859	117975	192822	961286	566189	344950	135955	169113	344330	208168	196256	351874	170416	260393	1.15861e+06	271519	434273	283572	546497	381988	406052
2584	155.054	11.01					60663.2	65493.7	74457.4	71609.9	99922.9	82571.8	74293.8	104643	99106.7	66156.7	69429.3	83805.8	70199	98479.7	80137.1	68940.7	98317.9	92893.6	63278.9	78725.7	77763.6	66452.9
3759	230.092	1.65					44747.4	46977.9	46374	55020.5	57518.9	89987.8	43138	40029.2	46057	40885.4	33825.3	59909.3	46535	43152.7	62937.8	31722.8	48953.9	41052.2	68712.4	48247.5	50134.3	45286.4
2740	145.513	1.05					85917.4	81129.6	68268.2	45550.7	46254.7	39927.8	57212.2	36578.5	55795.3	34030.8	48024.1	72168.8	79565.8	43080.4	135746	36676	43299.6	52221.4	106185	53855.8	62856	42641
4917	148.536	0.75					62444.1	23091	120263	71753.1	42651.1	13259.5	110663	69931.8	71319.8	40928.3	43525.1	50410	27130.3	80425.5	91627.6	84375.3	106856	92441.3	52441.7	54012.2	83448.4	115706
3749	178.582	1					94638	116007	98206.1	58109.6	69682.2	85174.2	45837.1	52529.2	63380.7	83625.4	70388.8	61441.7	87851.4	37263.1	54952.2	44704.5	27582.9	39314.5	67581.2	68669	79940.8	37718
3920	394.112	2.2					64118.8	51192.3	68786.7	104333	127546	307566	115220	74504.9	37126.7	33181.8	50654.2	58439.4	58973.6	62237.9	71213.6	37534.2	31121.5	69491.8	45462.9	154390	54759.3	54880.9
2150	205.118	1.14					29998.4	42654.4	38955.1	215680	78222.8	113799	88127.8	57367.2	63030.9	54836.5	51014.3	46690.1	37129.2	75842.6	218206	90234	147720	120720	43841.8	138582	49595.5	143777
3423	182.048	0.83					104067	71914.7	91082.5	47338.5	38077.1	89393	28344.7	33848.3	85449.8	79796.6	90102.9	62257.1	90822.1	34744.8	54033.4	47316.7	42589.9	37059.9	103592	54140.7	94359.4	43899
3484	332.561	3.61					54408.3	50709.8	67460.5	43792.4	50406.8	154326	61600.6	49358.4	73105.6	68140.6	67826.6	43407.7	31044.4	61249.5	143235	82073.6	28668.6	32133.2	50780	72928.1	56279.9	77244
2588	134.106	2.2					50597.2	49859.7	61762.6	57647.1	39083.9	79324.9	38128.2	43812.6	43444.5	58291.8	45653.7	61751.9	47486.5	32329.9	60060	53506.9	30197.9	31936.2	46874.1	75782.4	65597.6	45828.1
5699	170.032	1.28					49529	45296.6	48529.5	54096.6	73496.3	87438.6	66839.1	43876.9	42499.3	52122.9	47796.8	57816.9	52332.9	30487.7	66045.4	39327.6	43458	67397.1	45700.2	78661.8	47466.9	53829.5
7077	312.91	0.65					45290.9	52902.8	49595.5	34667.1	43946.4	36578.2	43616.1	46313.3	42168.6	52331.6	46474.4	54634.4	48758	46473.8	37135.6	83165.1	52414	40064.1	87859.8	46863.8	48127.4	44433.9
1919	238.177	10.14					152443	115113	270334	204517	278495	87998.6	232277	109573	468917	113972	276995	321533	244352	224671	357362	149123	164814	105947	237422	198871	282941	202217
1450	99.9689	0.58					98653.4	89520.3	106645	101007	83424.6	114456	95188.7	120196	100794	107652	100198	107884	107065	90766.5	97147.8	126159	113360	116112	86408.1	86915.6	88538.1	102345
3900	154.038	2.57					55978.9	55135.6	57071	40208.4	42467.8	99894.2	44829.9	44956.7	46104.1	64214	43496.1	74470.5	57214.1	37332.8	50381.4	54080	35549.8	32137	92047.2	58830.5	64536.9	51364.4
1551	248.149	6.01					69824.5	127026	52996.3	48715.4	47545.4	245614	38074.2	105626	68407.8	108055	42096.3	72005	156440	58119.4	89713.5	104622	72065.7	76388	238219	115077	107309	107039
1251	292.201	9.75					163011	155396	182136	121567	205899	161947	148399	161975	169357	206480	146811	162565	128668	121865	106902	151014	142586	110680	154962	182361	150128	129708
2579	149.081	1.11					101210	85169.3	85958.1	62424.3	39946.2	90343.4	45822.4	28859.1	61441.2	69686.5	81485.3	54196.2	87635.7	47584.9	88978.4	45116.7	36787.3	43353.1	58306.4	63882.2	80036.4	61152.6
2565	257.045	6.09					52730.6	41188.3	52585	38909	34805.9	150934	30217.6	34721.8	44467	90386.4	53612.4	58533.7	51209.8	54895.3	67944.2	85015.7	56411.7	44846.4	92947.4	70060.9	64409.3	68944.5
2363	183.086	1.01					60359.3	53163.5	54397.3	55715.6	63817.3	63668.9	67967.1	53795.6	37716.2	32148.6	47228.6	79439	38140.5	35579.9	45617.7	30171.6	44503.1	49918.5	65295.7	64234	47750.4	45354.6
6526	122.528	0.86					112138	60866.6	129763	75337.4	92617.5	90268.7	74542	62150.5	45597.8	83132.9	55044.6	58809.4	57797.3	71835.4	68182	58949.3	57735.6	66380.1	76234.4	109812	66942.5	79030.8
2331	208.044	2.2					75126.6	58308.4	90406	43519.5	27984.7	104385	46170.4	44959.2	84756.7	75801.9	87173	98032.6	102214	61968	90663.9	74686.2	41240.1	57070.2	56833.8	72702.1	94836.4	70290.7
2134	227.072	0.82					64405.4	85567.6	77267.4	52149.3	76443.8	109585	55916.9	55402.9	66418	71504.5	63669.2	94619.8	98886.9	36496.1	49390.4	42364.8	36882.4	54351.3	47553.6	67373.7	75443.6	33688.5
2670	249.115	8.36					44123.9	78656.8	50990.5	65769.1	57104.2	229205	83491.3	102819	176631	129302	68684.5	77621.9	42986.8	220052	30330.4	161158	47008.5	81067.2	41363.9	103126	96235.9	112180
5580	369.012	6.08					50363.2	39308	48973.9	47093.4	39142	149211	34839.5	34361.9	37007.5	85316.9	50902.2	46509.6	63758	54802.1	62748.1	76453.1	47642.6	46638.2	83770.1	73067.8	74694.5	65378.1
1356	151.009	0.58					163728	156864	138958	131188	93049.4	96055.4	129804	137954	122742	150046	95870.7	117644	110007	109003	114689	78996.4	190611	107287	132210	95626.9	113284	138872
2026	249.031	0.84					143421	65302.3	58102.7	183169	87238.9	55682	86746.6	105446	93469	83120.2	118121	76942.4	66344.8	78418.3	68010.8	86693.4	79527.6	107902	112005	88493.9	86923	147904
5436	329.029	2.95					63307.3	50468.2	70092.2	34308.2	37381.2	108850	42777	36378.9	59679.9	97925.2	52996.1	78000.6	96136.7	44265.5	58984	67540.6	47808.9	36835.1	81242.2	54258.3	76618.5	59076.9
5683	210.006	1.08					58654.2	46481.3	58261.1	77018.7	68189.2	107054	59917	55569.9	50387.5	76702.4	44303.6	50314.6	40267.3	45195.3	93399.3	47092.1	52096.8	57440	52781.9	78597.8	48717.6	54296.2
1374	358.593	1.3					93231.7	25010.5	43883.6	453651	118434	139657	133432	133738	62436.6	36635.9	22692.2	48124.4	0	141226	221468	77037.7	136469	191481	141013	207647	33066.3	169124
5661	170.562	6.62					30797.3	26688.2	33811.9	56844.4	103711	157332	139677	44133.5	48708.9	54760.2	85360.7	71345.6	41515.5	87624.6	50418.2	48993.8	55338.2	45182.1	51442.6	93199	56115.2	51550.4
6628	196.094	7.68					106826	80658.8	46565.8	177365	90585.1	114093	99018.9	86409.2	124230	125013	81981.1	90534.8	99401.3	98659.3	153232	201510	88492.6	107541	70218	128839	95158.6	100297
4780	261.144	7.41					73528.9	43197.7	91102.5	63471	60648.2	90684.9	54050.5	47440.1	53122.6	55855.2	55425	74828	54716	35961.6	71579.2	49285.9	47269.1	118429	80305.1	81469.5	64018.7	69780.5
1994	242.113	1.2					139929	152491	184678	73459.9	59133.1	116953	59628.9	51612.3	100191	116329	148015	102530	115772	45319.2	65927.8	48622.3	39363.5	33740.3	112484	75673.9	122020	46595.7
1694	154.086	7.25					33789.5	66553.7	112032	35947.5	74774.5	211359	54747.6	77359.9	57996.4	95049.7	50526.4	149226	47788.3	28389	20095.7	32426.1	48266.4	54201.7	87346.5	151136	94943.9	61646.1
2064	198.043	0.83					103822	69625.3	116686	98021.6	35001.4	60017.3	34778.9	24848.2	58440.4	72923.5	101565	84104.5	84227.9	29780.9	74595.6	53114.3	36181.1	29164.8	128096	64525.2	82399.3	52353.7
5698	327.063	1.64					65466.2	42529.6	65599.5	48031.7	48861.5	94689.2	51222.3	38198.7	50125.8	66920.4	61139.9	56035.5	63511	30616.2	64871.3	49430.3	50693	30658.9	58196.7	52432.1	78234.7	48636.2
2595	162.076	10.28					58637	76041.1	63925.6	50210.8	45542.2	61925.5	44905.9	48177.3	48648.4	52945.7	50241.3	61541.6	46339.3	44294.6	49349.3	59518.1	52750.1	45837.1	55520	63997.8	57377.2	57402.1
1219	187.986	1.28					171331	152826	175228	191727	210812	174582	178123	170158	158976	160238	155237	159043	200572	177411	187613	153033	164346	172100	162296	171772	149659	182552
5420	271.092	6.08					78837.2	44826.1	51664	49300.5	37514.8	168059	30344	34247.1	47201.5	111893	48168.9	56721.8	53673.6	53573.6	66230.3	87910.9	59839.6	57913.3	89169.6	80137.2	70924.6	82263.9
1345	207.606	12.64					162843	179263	142954	193082	234342	203792	193280	139775	211267	214394	258965	182456	194428	194603	249141	208378	209993	171304	195266	216898	217842	199621
2797	106.111	0.83					65184.4	80796.9	84766.4	63771.4	39652.3	94015.6	49910.8	57986.9	82571.2	92469.9	75468.5	110212	82637.8	68774.6	76184.8	62472.8	56568.2	41762.2	102603	75541.3	99950.6	77009
1627	136.062	0.82					44690.6	29991.9	31053	111252	106590	170586	129805	95469	60583.8	79130	38958.8	40048.1	32817.2	80107.6	100398	74202.7	100718	110757	58158.4	118588	61940.2	105618
2587	239.935	0.95					67574.6	94741.9	80521.1	69666	81360	59957.4	61420.4	63728.9	59630.9	60500.2	56152.2	80636.5	60618.1	58796.9	69742.5	65447.3	63904.1	66473.5	79081.9	65638.6	70099.1	66970.9
1445	180.044	10.13					110353	119328	119824	130026	120205	124914	131357	120714	138895	135285	110939	114426	108962	105566	103310	109840	164416	114293	122658	108162	113011	109787
3897	236.97	2.1					65167.4	57596	84853.8	35012.9	43402.4	149400	49776.8	43720.7	49739.8	98253.2	68115.7	82278.2	77540.3	48923.9	59656	90803	52194.7	43944	112756	66577.5	81279.3	59472.9
3930	266.033	3.33					93139.5	77051.2	67659.1	93343.5	97985.8	99727.8	62456.3	37350.3	48602.3	53606.5	58492.9	50113.7	50759.9	53132.2	54086.6	58969.8	44176.5	42387.5	67648.8	82933	75657.6	57669.5
5667	232.129	2.33					57828.5	56211.1	51524.9	46636.2	49066.3	135424	50305.9	48036.8	69419.2	76831.2	76861.1	50109	41184.5	62839.7	60060.8	93821.1	56518.5	58501.4	54337	74627.5	75094.1	78374.7
5414	173.092	1.2					74104.1	68686.7	71213.4	52348.7	58995.8	96761.6	61416.8	48988.2	68641.2	86050.4	68927.6	86986.1	69175.7	42613.3	87847.9	62989.8	43205.7	51944.8	88814.4	76169.2	93119.7	60571.4
2739	305.123	8.81					59623.8	54934	59769.1	42531.5	47765.7	56991.8	52794.4	52805.7	52127.7	52102.8	52487.5	59299.6	49967.8	43712.6	49322.6	51521.6	47970	51600.6	61739	56416.2	50551.3	56669
5581	193.055	1.01					54577.2	56393.3	62110.8	65315.8	73777.7	60180.1	86975.1	61475.8	49688.6	32599.6	53537.6	90678.1	54022.2	43117.4	49410.8	41974.9	52577.1	70476.2	78349.8	69388.6	45996	50691.7
1927	270.1	0.79					139073	171674	33241	52636.9	32268	67673.2	52123.6	44439.8	416509	1.03498e+06	239034	632827	185517	140305	522974	141603	191050	159739	62831.2	47482.9	544399	257867
2535	157.015	0.58					93867.8	105180	107548	101313	85150.1	99305.6	96575.4	99976.5	85289.1	103714	62998.9	94963.8	80719.8	84113.8	108276	177055	131343	97147.8	86348.1	116797	87609.8	123106
3581	238.884	0.58					54343.3	0	0	55824.8	309415	171605	90659.2	18841.8	23857.4	101443	74731.4	29374.8	114121	41600.1	56284.1	1.01126e+06	1.27716e+06	123581	153180	114899	78898.5	576929
2466	126.007	1.24					241829	77172	196907	88932.6	121866	121038	98969.9	102727	142114	187293	126826	115152	200936	92466.9	15660.7	46633.6	68110.2	62912.8	32852.1	14149.3	17138.5	17676.2
1738	308.09	1.14					50864.8	52437.7	62027.1	49751.1	78554.5	60248.1	67792.9	56818.7	51671.8	52791.4	61027.9	61263.5	89641.3	77195.5	49455.5	42804.2	46616.2	59224.5	614790	58469.3	46596.8	57857.1
5324	123.103	1.13					61627.1	63031.3	52829.5	50634.7	49140	57956.8	53642.5	45881.8	59158	65500.2	58670.1	51467.2	46848.5	50670.1	61291.3	61795	60652.9	51739.6	66907.4	66499.1	57586.8	63485.5
5363	446.887	0.65					267483	251789	305255	154720	268098	173773	277157	248827	208087	281574	282932	260531	201388	262528	164345	403435	308729	217605	595621	219745	234753	266832
2007	84.0443	1.64					145292	124298	162645	119681	117525	201137	138109	115909	117198	162011	132953	138521	140438	109196	168663	126768	121562	100550	137298	146242	149638	136706
2141	233.113	2.19					81556.9	68150	84938.2	60480.7	51983.5	97115.9	77940.5	52086	69569	96512.5	57979.8	98724.3	74730.1	46088.8	68476.8	44835.4	48775.4	42990.9	72453.3	84133.6	90507.7	60170.8
2457	144.992	0.58					164659	95067.4	99084.2	128315	668090	323984	238037	105299	125575	208153	141235	145384	288381	141046	161714	658539	220189	354392	164747	288808	206135	259206
3608	142.99	0.58					154313	161107	177169	158203	362713	251524	161088	187067	198342	170893	177328	143942	181263	137369	206724	347206	226322	218089	158004	216435	124280	152133
589	163.965	0.57					400314	456424	496799	425104	345243	421264	361549	547111	461865	318435	419830	345360	414311	365182	410627	294443	473038	451421	318374	248484	306922	286544
2563	93.0203	0.82					47289.3	57264.5	54704.4	54222.3	48534.4	60981.3	62341.3	85783	59386.5	91282.6	78415.1	49845.8	78668.8	86377.8	62892.4	78365.4	62748.1	69894.4	41746.9	60228.7	73964.4	66697.6
3367	97.0284	0.58					655751	435202	454726	628993	1.1243e+06	880183	905874	539408	611531	796741	703601	655638	727514	624419	683558	1.22862e+06	810598	871974	627179	1.02657e+06	751691	849792
5142	279.137	7.51					74683.4	80912.2	68677.8	60633.3	34744.1	98804.3	55759.2	45413.1	62747.5	49610	54576.8	68636	62946.1	40854.9	63526.3	48766.9	65831.9	48603.6	164238	91195	77486.3	75637
5108	242.075	7.47					65388.3	42128.1	44961.5	92259.1	85472.4	311758	146129	116675	81365.3	24028.9	120989	69672.5	56174.8	80489.7	110362	82592.5	74363.4	137900	38974.7	169417	86156.6	108182
2735	184.086	3.34					99328.9	97922.1	67177.8	133563	100954	117134	74800.4	46131.2	52085.5	72442.4	74554.9	53681.8	57032.5	51203	62312.7	63362.7	49476.4	49766.6	87997.1	106485	74345.3	60564.3
5159	202.02	1.08					68148.3	61506.9	56718.8	80293.9	66947.6	102385	65146.4	59632.3	54010.8	68540.4	54345	59383.7	35996.1	46898.7	88982.3	74255.6	52034.3	59673.3	47858.8	85843.1	65584	62453
3665	131.523	10.13					99142.5	89633.1	93876.3	87312.7	86846.4	91048.3	92251.7	76807.8	74915.8	94618.2	83155.2	74450.1	78439.5	71953.3	99232.2	101079	94540.2	83014.6	81523.7	83726.1	88582.7	103789
2311	147.025	11.54					132986	106942	122420	103683	100406	121600	102116	108094	101934	104892	130596	127058	101122	95069.3	150784	147878	104594	129249	119493	118988	106839	141604
2774	588.11	6.2					80185.7	53141.4	92651.9	81893.1	185620	153265	54256.1	55937.3	70498.9	81837.4	47176.6	209350	83043.2	26917.7	64514.8	57902.1	57538	77442.7	44962.5	104212	93202.3	54733.7
3519	194.04	1.28					84525.6	90019.7	89062.2	90214.4	80153	88119.8	80532	87468.8	86564.6	94109.3	81684.9	98526.4	89880.7	81926.5	96083.2	93916	94880.6	79464.6	89575	87891.1	96261.9	98031.8
1583	123.518	1.62					77338.2	100473	82543.4	60837.4	82832	95531.2	87238.4	101968	73107.1	67835.8	51336.3	89001.7	86832.3	76774.3	67704.5	68731.6	87388.8	79757.6	157253	99159.3	85853.4	86821.2
6327	240.102	6.76					112451	127487	127274	115515	106075	127501	108576	124639	69541.5	60128.9	60908.3	45557.9	51888.5	62131.6	22540.4	40663.2	28218.6	99888.4	169849	134097	44713.7	55857.2
5672	203.474	2.76					70449.4	63310.8	71120.2	87268.2	63995.3	122807	70921.9	58232	63201.8	59180.7	74660.3	63230.5	53238.3	52263.1	52139.8	57982.2	50319.8	45568	55467.7	70212.1	55572.8	44004
2580	162.076	10.19					74539.1	76184.7	72695.5	53687.5	52269.9	70114.3	54613.3	62793.4	55259.4	69269	78035	79076.1	55297.4	47410.9	64044.9	71789.9	54734.4	58366.2	70263.6	71402.2	78015.5	68779.1
2460	123.026	1.92					133370	136740	183990	117249	124302	142051	99511.5	99656.3	81246.3	199239	94254.2	132048	65377.5	69129.1	182116	134235	119730	97297.2	111970	136504	142645	120695
3721	260.989	1.29					89149.5	91336	111113	83818.7	86663.1	75810.2	88746.9	88532.8	89578.5	105086	87308.6	98713.8	103614	96003.6	92203.6	88732.1	86924.9	86914.8	98469.7	92942.1	98596.4	93927.3
5407	245.113	1.37					61003.4	56914.1	61782.4	57837.9	57973.3	87131.1	52275.9	51404.4	58646.6	72615.2	59551.6	73713	73827.7	47198	71997.1	47105.9	56030.6	53029	91103.1	78333.2	82165.6	53503.9
2773	104.079	0.83					133175	163551	138374	136156	81999.5	237626	79917.5	84492.6	157401	175685	130908	215144	185187	127151	164724	121349	99780.1	79990.1	221215	136871	198456	169145
9574	134.022	1.28					77234.1	84103.4	85439.3	65668.9	71999.7	94413.5	89527.5	67033	75424.8	67402	86691.7	84345.8	66254.2	73682.7	86893.4	90106.3	78676.1	74274.7	64963.5	89757.6	77667	70619.3
5497	235.092	0.82					71888.2	76135.8	104249	207680	71501.6	112588	72252	73769	70427.1	103801	72368.2	98989.1	81503.1	55790.6	174715	96618.5	106516	80094.5	60024.8	107620	100443	102116
3617	235.1	8.27					38774.8	79545.2	37068.3	95078	96298.2	549796	117841	205956	203643	54793.4	145321	93965.2	56806.4	455903	60623.9	274690	60690.3	285316	41757.5	196605	91872.4	196111
1746	240.105	3.88					59378.2	56589.7	59194.9	56476.3	66081.4	67482.5	55955.6	53901.9	59743.4	65033	59307.5	62110	53271.4	52232.3	75165.4	69322.6	61355	52699.7	76291.4	76171.6	75105.9	74180.7
2350	349.113	9.73					52898.4	54745.8	60908.2	57890	58852.5	59504	60734.3	56987.3	53556.5	66776.7	59976.7	55657.5	54974	51676.4	58201.6	65325.8	64974.4	65890.4	67548	63558.2	69507.7	64488.4
1787	150.089	1.05					671957	533363	708182	63779.5	67096	169494	56046.8	43715.5	411294	501448	474886	590857	433886	56915	86500.8	75279.7	49769.8	39533.5	408859	80716.3	527422	58023.4
1674	219.134	6.29					51980.1	57689.2	49628.7	256545	94924.8	148104	102986	85518.3	85428	79333	79455.8	81041.6	52919.4	102608	240138	110962	161853	143720	47999	159119	87096	176838
1691	232.528	2.2					54634.3	59830.3	61227	66074.1	72669.5	75543.5	67873.7	78922.9	68867.8	57683.6	64266.6	77336.1	87764.3	62370.7	72604.5	53867.7	58712.3	59707	46955.9	71288.8	47911.3	63912
5682	401.214	6.56					90687.2	72549.9	73781.4	73984.8	74510	107613	62461.4	58840.5	79270.4	80026.1	91397.2	89296.8	86687	50912.5	82439.8	57368.6	53462.4	52688.7	55622.8	77666.8	89381.2	59876.5
1588	100.023	1.92					133318	139706	197360	126071	117151	137286	83334.3	101392	72331.1	200639	85361.9	149116	69934.8	66859.8	180745	128055	128961	99613.8	125388	144584	133083	130773
5141	149.074	7.51					68625.9	83196.2	77956.1	61799.9	32907.4	111329	60832	43275	66985.6	48397.3	55928.4	72842.9	59249.2	45472.6	65929.4	57417.6	59101.5	46984.2	172824	85488.3	84180.3	79710.7
3620	273.036	0.77					65032.4	48103.2	47632.4	58027.4	92056.7	164679	88459.8	104672	63059.3	60204.6	53251.1	46753	40284.2	85957	90750.2	253292	136763	102784	67547.6	97037.7	54369.5	151645
3901	231.097	1.55					74358.7	75797.4	76909	64274.1	71681.3	110083	64299.4	64852	52464.9	76426.3	71911.6	69317.1	57632.6	44120.9	56359.9	50477.9	39439.1	58492.1	106387	85485.7	70892	55453.4
2023	120.09	1.13					140451	100271	138017	155842	116632	173796	103437	87117.8	99710.2	131114	119550	125697	107130	73804.2	94135.3	112547	82921.5	82350.6	115691	143996	120931	101185
7607	208.096	8.91					64145.6	58055.8	66425.5	59723.1	52360.1	59144.7	58524.3	57699.1	56758.9	74108.6	68629.3	68977.8	54330.6	50586.7	64393.7	76866.9	67112.8	54406.6	61573.7	65173.2	74372.2	72711.8
1003	130.019	1.28					222578	197558	230371	243714	242538	243865	210978	237369	245309	223126	248607	226337	204963	226962	260082	195878	223704	218359	194349	225075	224667	227519
2798	133.099	2.49					84745.1	78156.3	101184	83149	68464.9	150785	58944.1	57806.7	76787.4	128459	90354.3	104778	76992.9	72703.5	82464.7	107717	73147.1	66308.1	97494.8	108751	113607	98467.3
2585	175.045	1.28					67341.6	58367.8	59995	61102.7	62579.5	67415.3	67217.7	54387.2	57963.9	62588.8	59025.8	70337.4	53156.2	57244.1	80702.6	73866.5	64725.5	65061.2	63882.5	77489.3	66347.1	86362.9
1234	171.959	0.58					171414	117461	142459	164498	199019	203954	189916	167388	148080	194418	213045	152118	180497	144444	163341	470205	3.83016e+06	179031	538512	159699	179492	970667
5681	250.038	6.17					57334.1	70177.4	65524.1	62093.8	57566.4	108693	47807.8	49059.5	66646.3	66858.7	74724.3	71222.9	65555.6	61114.4	66321.4	76082.8	43241.4	58617.8	71964.7	67817.1	80282.2	73786.1
3740	188.528	1.56					137588	78814.6	74262.5	63394.1	110595	56943.8	105685	67793.7	60039.8	58440.9	63638.3	58323.3	75626.6	84848	93414.5	61099.4	72486.8	55049.6	69559.8	68005.6	56078.6	50304.8
2818	125.06	1.65					98435.7	113191	114367	109808	91225.9	123035	94208.9	82651.2	79604.2	82108.7	96157.2	92379.4	91658.9	76115.1	103710	89749.7	98454.7	94926.5	130863	111627	98559.2	102334
1971	102.055	1.42					170134	87601.3	136793	196650	165672	168252	131255	99048.4	120713	181725	162135	115157	109996	104141	106255	107251	81984	117766	132272	178491	154701	113005
3531	222.014	1.64					79789.1	73681.1	84688.9	62368.4	58926.9	76166.4	58975.9	72754.8	59189.7	81504.1	64829.9	72376	84449.2	57825.5	83771.4	60598.8	58026.8	57861.5	84977.3	72076.8	76826.2	58418.6
1617	232.012	1.92					115241	129809	151589	126719	122995	131377	90894	97357.2	75912.2	182633	88067.2	105303	62147.5	65881.9	151229	116709	114186	91170.1	110254	121649	124025	125724
1677	133.007	1.28					92006.1	83217.9	85165.9	84083	85126.5	83326.4	85104	84639.3	84239.1	81569.9	78463	96142.1	78494	75746.5	93799.7	86265.8	86319.2	87123.3	81883	80153	83489.2	81193.6
1676	234.956	1.12					58808.7	62033.4	66775.8	51617	64714.9	68149.9	63463.5	85431.3	50615.6	92280	45894	85490.9	117857	68327.7	60007.5	43223.9	44325.4	71305.2	115655	63839.8	87395.5	62095.7
7158	233.113	1.32					37623.6	59905.7	45240.3	69858.4	59888.7	110080	66509.1	55230.4	70817.5	62146	56772.7	59198.1	59639.8	66605.4	115058	71140.9	102016	75440.3	71080	81696.4	79144.4	87480.2
1271	127.982	0.58					223132	168532	161635	190475	1.14152e+06	452027	370924	156438	209246	387806	200240	259066	367710	187457	275262	1.46969e+06	434357	508627	261977	611813	302998	380114
3393	114.007	1.12					77086.9	65674.6	74148.4	60886.9	64529.6	68914.3	79513.5	96048.9	57616.5	85390.8	53312.9	77989	137888	78977.9	52105.9	35663.5	46236.2	87261.3	120193	64405.2	86726.4	54936.5
1637	233.945	1.12					60506.3	73292.3	65125.4	53380.6	76468.4	79577.2	70226.6	93272.7	58942.9	92235.9	51403.1	86185	133872	63896.4	53045.1	31708.3	44595.1	76517	131575	73841.4	89291.2	64746.2
1502	138.055	8.77					143116	142472	132735	116001	109206	139926	119691	111814	130318	144108	111349	142679	103031	98710	148228	131535	120216	91139.9	144963	153836	153294	139820
870	173.165	1.02					291950	325835	267812	208104	395686	212135	331045	289804	113861	362098	140818	622522	270934	308467	16251.4	292063	290600	290383	275847	255520	118104	156642
2268	209.054	8.41					83978.6	69672.5	49514.5	75719.4	67066.7	166566	100649	93190.3	140988	193954	62679.9	95147.5	70961.6	171595	55434.9	168562	41276.9	101473	39100.8	108972	115556	116665
8578	194.005	1.29					101560	115110	122656	98876	95286.4	115945	105178	106158	109876	107183	106845	112635	95468.8	95569.7	109683	101417	105330	106013	108229	114592	111457	121068
2567	333.01	1.3					75491.7	87796.6	76851.5	80429.3	73040.9	70375.7	80151.6	84510	91734.4	89338.3	91854.6	95131.5	77726.9	82040.1	91300.1	97598.2	86061.7	82854.2	94010.2	94336.6	88982.5	84906.9
5150	334.042	4.03					84991.9	50736.7	89489.2	52188.2	68756.3	171701	62498.7	61722.3	86988.9	86332.6	65947.2	70813	80826.4	57541.7	60641.9	44456.1	46136.9	86035.7	102361	73127.5	69627.8	66135.6
3522	235.03	2.21					72868.8	67155.1	70730.6	69901.4	72011.9	108217	56147.6	62744.4	64984.7	86299	72996.1	65395.2	55056.5	60209.5	93439.9	63548.1	55700.1	67539.1	68211.6	94337.5	71443	61076.9
1976	194.081	8.41					114185	115305	76021.4	36666.5	84110	127960	31167.7	42462.3	77747.2	192803	160846	131161	68580.6	55961.2	91617.2	64764.1	100259	70438	72776.5	73462.7	131619	96128
5435	328.222	7.12					83451.6	79860.5	95241.5	83614.5	63010.3	98649	72102.5	60914.8	79578.5	79410.2	61476.7	96084.6	62301.2	57470.5	62558.1	46258.6	65080.5	74015.2	93174.5	84951.8	81314.8	79366.6
3741	170.544	6.62					129385	117692	58859.4	84079.2	93234.6	123148	66962.5	65169.5	69789.5	63180.7	71620.8	110271	92451.1	69651.2	89634	46161.4	49789.1	62582.4	70652.7	94674.9	88367.9	64027.7
1993	142.977	0.58					152912	100496	114240	158854	375128	284498	191265	153208	162523	209696	148610	137781	227156	191456	206030	440983	196497	222147	166043	227682	187000	225957
981	148.027	0.58					258208	323768	295761	276428	200446	192198	200882	244208	255685	333155	180763	275672	213010	216551	274227	232668	352462	204846	289030	246848	264083	298394
3512	177.1	0.79					52491.3	75256.4	65290.9	88233.1	59526.7	76991.6	51359.8	52863.3	81115.9	132721	100534	88909.7	74776.6	77889.2	104076	89881.9	80637.4	85197.3	60135.1	83789.2	99332	94598.8
1141	110.035	2.2					97047.5	61327.4	72763.8	182348	220708	140872	193532	188324	109388	50739.4	143596	65674.6	225019	263184	78529.5	50780	108391	251644	48687.2	75554.3	55890.4	46554.7
4781	200.074	7.41					66403	89635.7	65768	58342.1	62163.7	73208.8	55889.9	70440.2	73846.4	78272.7	73669.9	82745.9	49637.9	57778.2	75252.3	72740.2	67067.9	58887.7	74482.1	76707.6	79194.4	69303.8
2796	191.039	0.83					683345	62729.3	189845	108081	62909.9	52848.8	73375.9	77860.3	96059.9	52297.1	92289.4	110937	39289.3	52987.9	82795.5	65866.2	83373.8	85754	105248	99547	85326.3	92795.7
9067	178.099	11.56					66415.5	77485.1	62014.2	70372.1	69608.8	67769	65196.7	69263.1	73680.4	65051.1	66123.4	75412.8	64054.1	58955.6	72890.9	61623.4	72545	77727.5	76291.8	78871.7	74036.8	71190.4
3408	236.99	1.28					92971.1	85846.2	84956.7	104825	103547	83782.1	90271.4	97444.1	98341.9	98221.2	82235.8	79946.7	109252	91034.6	97912.3	87130.7	91561.1	89586.7	86106.5	91524.3	84794.3	84980.8
5769	114.893	0.68					76175	80938.8	82638.8	73521	61714.6	63961	69806.5	70685.8	66629.9	61930.7	70396.3	75406	75977.5	73463.2	74325.6	67342.5	71105.5	66930	65358.3	67941.1	77085	76987.9
2107	143.064	10.12					87803.5	94651.6	96242.4	83053.2	85293.4	85684.1	85326.2	76005.6	86989.4	93177.2	84805	89705.6	81129	70190.1	93660.7	96009.9	87351.6	71652.3	120049	94764.1	96820.4	90649.9
3928	298.187	0.63					61564.7	52993.3	57872.5	106767	82312.4	87195.8	100091	86570.5	66099.9	91647.3	49717.6	105999	68864.4	79024.3	73362.2	44217.6	66875.8	115182	91817.5	109092	80550.6	90766.6
2054	167.084	6.17					109400	95388.3	109543	105118	90317.2	196609	75963.3	75166.7	98355.2	116685	105758	119921	96097.9	82815.3	107911	100960	72734.2	79813.1	101016	113283	121345	99471.7
5313	128.551	11.01					95569	77093.5	72626.1	64026.6	66731.2	77142.1	56326.1	66971.5	67340.1	69375.4	71731	78797	64533.8	68888.3	84608.3	83702.8	63009	67182	85948.3	95485.7	96635.6	77936.6
5310	123.103	1.19					83688.3	74488	70720.3	74113.5	66836.9	73454	64618.7	67339.7	71724.8	83788.7	64419.6	80888.7	57615.5	66813.8	78125.7	78610.2	72563.5	65761	79613.4	80824.6	79875.8	87236.7
1989	460.211	12.64					104537	114090	92491	125032	139918	136196	138908	94573.5	146014	134339	150216	121410	135502	140795	161638	150827	132384	116638	130575	146623	158085	145750
1620	329.138	11.01					107037	93941.5	99948.8	97970.3	98405.9	120265	114463	96844.7	104483	112040	96753.5	99920.1	108893	110893	114586	103657	99773.1	105330	104074	100762	101870	102725
2534	149.081	0.81					135614	100117	145480	110073	105555	169337	109211	86429.7	102894	104567	128512	152346	115129	67989.4	95512.6	63451	98135.8	107683	173870	131048	148949	91573.6
2573	74.0234	11.56					65312	72006.8	68375.2	78803.6	91863.8	77349	72501.6	70729.4	81033.5	75001.5	75901.6	71035	61265.4	63238.1	71750.1	77093.5	88197.2	82867.3	89657.9	66077.4	70934.8	92350.5
1075	254.094	9.64					69492.8	143853	32796.7	76750.7	71507.3	1.47793e+06	105671	207278	436417	352422	162049	157244	65042.8	622055	92262.6	615779	43907.6	534047	50076.1	421527	232129	395284
2492	154.021	6.09					106078	66530.8	79318.9	58392.8	47928.8	230724	46708.2	48744.6	61705.8	140151	79177.3	80851.2	69033	70132.5	82339.7	113154	78204	74632.7	117152	110875	101944	96718.2
618	81.0142	0.58					807881	587731	411506	683044	3.50481e+06	1.73919e+06	1.10881e+06	496145	576311	1.268e+06	729240	745223	1.17039e+06	616372	839069	4.40718e+06	912449	1.46906e+06	806914	1.83463e+06	1.10188e+06	1.50586e+06
1064	257.096	1.77					297772	233685	219633	190017	197599	220957	201767	211590	187876	231740	196486	226776	210516	188823	233202	293951	245474	193857	242688	235302	236060	238539
1936	173.03	0.58					250418	276722	294010	266504	170780	200135	208796	287925	310464	212975	221113	260823	201167	208283	254047	195321	279796	153316	268594	182244	200608	203170
2230	254.094	7.59					50589.9	83882.7	32176	128371	73272.6	832049	151916	195130	292068	145298	198035	85358.4	61596.3	355398	137811	365555	71375.8	506970	42905.6	319471	184990	327820
1402	133.003	0.81					59619	90753.1	76990.6	109553	86690.4	91078.9	81398	129833	87833.1	102786	95711.5	56507.5	106739	137830	77041.7	65105.3	95070	101870	31257.2	77280.4	90133.1	92652.1
2665	162.018	1.25					417989	176312	381752	239007	250968	284542	195706	187456	318068	365557	307226	216447	399685	239983	26159.4	71444.5	131518	153330	37795.9	17715.6	16148.4	6235.21
2660	443.047	0.92					104174	138724	39774	207687	82259	417925	172868	108599	274521	313695	312327	131361	90279.9	316329	133738	89209.2	98996.9	108533	46903.2	369344	257128	262717
5348	343.125	9.48					105963	101329	109232	65869.2	75972.9	71216.3	81623.5	81189.3	61456.8	124113	63565.2	101320	62176.7	62636.2	82070.7	99392.9	88504.5	62885.6	91845.6	94777.5	76342.4	100204
3744	123.014	0.58					106373	106972	93533.3	122065	68256	87478.9	96807.5	84710.5	86618.3	115466	82775.9	98672	106473	118204	91062.7	58054.4	119749	98527.3	95266.4	118300	100113	103811
2319	248.124	0.83					64168	63413.2	70801.8	119025	73788.8	152013	108454	91292	98968.5	90365.3	90125.5	87961.7	68916.1	91402.6	146310	123228	130443	108687	59388.7	136188	99500.8	136569
2320	164.047	10.13					97637.8	117906	107702	98319.7	97421	110530	107380	96624.5	98226.8	104582	98110.7	99640.4	98394	97348.9	92673.3	105456	107321	82703.2	111565	117495	108548	112398
2500	219.076	10.52					112430	137079	124933	84510.1	108677	64905.2	108215	88698.2	46067.7	132161	45733	140083	81289.4	66380.3	62965	137100	124005	94677.8	118371	106644	71997.5	67698.4
574	124.015	0.62					315945	291181	332906	424903	387549	313544	392223	572500	419719	248516	427177	243610	466929	434832	278128	285015	510973	430273	232859	190625	241277	230167
2001	122.528	3.54					163282	90924.8	126630	33168.9	38985.3	101137	80962.6	87943.6	178599	95076.7	137035	126004	150500	52270.8	100117	100866	103330	98322.6	107692	68414.5	155840	105832
2018	274.092	0.99					124054	95796.1	127170	104369	98147.7	175569	82128.3	84156.6	68206.6	61980.6	125226	98548.4	101581	60636.4	85078	75633.9	59831.7	79296.2	114882	123540	96166.6	79838.7
3872	190.067	1.14					68706.5	74279.4	84640.8	60808.3	99846.3	94489.2	91675.1	72712.1	69353.8	86604.9	71409.8	89704.5	84493.6	70895.7	77046.9	78121.7	65388.6	82330.3	1.05338e+06	94798.8	91872.3	73837.3
1597	220.557	0.83					54871.4	60508	57199.2	119491	87440.3	205055	107886	100545	109916	54306.8	120003	99482.8	50277.3	88232	99896.8	79092.2	103426	123954	71428.4	91839.1	73348.1	72857.6
2144	164.028	10.13					77041.8	81224.2	77592.1	74123.2	90018.2	80765.2	74781.4	74068.4	85446.5	80313.5	56668.1	70495.3	73534.7	90366.7	74172.9	77201.6	64161.3	88583.1	83315.1	85136.5	65415.6	57791.8
3466	321.145	9.33					73509.7	78449.5	77893.7	151729	63115.4	322388	63421.3	54983.6	95636.9	71764.3	174094	65206.7	127005	67477.7	275529	223725	108448	175654	234821	382942	398905	286887
2338	91.0535	11.54					84502.2	91847.5	88047.2	90613	94459.9	94159.5	82727.3	91790.4	77465.2	92766.2	86722.8	83002.5	66478.5	69959.7	96923.1	82747.2	93699.8	74888.6	91320.2	81576.2	81184.7	89425.8
2332	402.133	11.57					85360.3	71906.4	75476.6	72802.2	72899	76592.6	70892.4	82551.6	83652.7	95938.6	91613.7	76929.5	90012.6	93362.8	70994.4	78073	77879.9	81699.6	75363	65354.2	78150.8	91643.2
2111	276.119	1.02					61702.8	63177.8	58116.5	101785	70207.7	152524	87925.4	71547.5	82706.9	82705	81827.5	81770.7	84868.3	83158	110042	111059	113341	105011	73184.6	100454	89091.9	107792
2494	113.084	0.61					101330	108440	111673	68087.6	110269	227495	78977.1	59438.5	69377.9	139360	91919.3	120652	69458	74955.9	92883	191100	60527.8	66433.1	109401	132068	123397	99656.6
1322	200.076	0.82					56076.8	45499.4	51739.7	166009	176757	270102	175612	146036	84878.9	132882	61371.2	62667.5	52803	134873	153340	118314	152589	201128	94919.2	196946	77761.7	141928
3524	218.958	0.81					93652	92619.4	89888	97170.2	98292.9	83560.7	88717.8	99668.9	96897.6	78985	90000.9	86976.8	94945.1	90229.6	92139.7	87941	90743	90580.4	87401.2	93974.5	88967.8	94509.8
1641	427.075	0.82					73863.3	72168.3	82448.8	100928	84115	57357.8	93275.4	92953.6	117748	55647.1	121301	114675	38175.3	63189.7	92354.1	74724.4	102763	101820	95198.6	85353.9	86920.2	94719.8
2462	284.098	6.18					83987.3	61915.9	74350.6	55368.6	49266.6	279600	45093.9	51814.1	78320.8	198747	74636.7	80260.6	77491.9	89765.7	92107.9	118182	78058	83760	176778	91817.7	110028	96788.2
5350	226.988	1.28					96945.4	81085.6	84927.5	93463.6	80709.9	92382.4	90372.9	91186.5	83100.2	86540.3	86776.1	81037.2	81147.9	83993.8	89280.7	88638.6	92827.7	82284.5	85375.4	96899.2	89113.7	98546.5
3873	190.068	1.01					76918.7	79409.3	84158	81596.7	89626.6	99948	88054.1	71098.1	66391.6	92051.8	87562.5	92773	79570	75121.2	83477.9	70332.5	64603.9	66827	1.03409e+06	83763.7	86218.6	73925.9
2119	213.016	2.2					79443.3	86244.3	79975.1	89120.7	78158.4	112357	81474.8	88318.2	77249.8	81005.9	76196.1	80530.5	63622.7	74035.3	80064.9	72424.2	61621.1	77844	75857.7	98487.7	77594.4	94491.1
4272	130.065	7.7					108452	147550	87999.1	144248	133985	232605	93696	96364.6	112341	146310	120711	165283	104920	98307	103138	130954	93524.6	107239	129328	175710	139961	111437
6196	134.027	0.88					147661	199041	88777.6	75759.5	96118.9	55241.6	91379.7	60753.2	95180.8	58103.3	78292.5	81760.3	118652	146990	111004	141037	64376.9	74508.2	127435	86355.5	105690	138222
1253	109.028	1.92					184486	203616	234444	195455	195004	181666	138214	161735	113807	290411	127099	177278	96181	102174	235787	185445	182940	149826	161357	183334	207319	181578
557	163.046	0.58					619061	650250	728372	577929	361442	482495	475298	601153	577487	449977	513074	560794	422096	456083	563614	347476	628387	381419	550281	407126	457141	445939
2709	146.081	2.21					155911	149029	148466	132783	119847	148760	122817	126131	134002	135920	142768	148132	118928	100342	139413	143903	112930	114146	143693	171325	154689	151672
3491	353.091	1.03					94145.9	80965.8	68981.6	322204	130451	90014.2	90962.8	105190	82350	39261.3	126185	84772.5	44915.2	80119.2	130467	97945	90990.8	94039.8	477621	171689	68127	111096
3898	118.121	1.13					125069	91988.7	143234	136338	106007	160620	100622	74623.5	75184	110109	106234	116942	106480	68684.2	91255.8	110981	72127.3	90114.5	115595	139386	111069	89596.6
4743	267.882	0.77					83596.3	98922.1	99054.2	71805.1	86812.3	86744.4	93215.9	98156.4	84075.4	89817.5	92128.4	80733	85921.8	100577	88563.4	90327.5	84297	78454	86921.4	101419	87187	96478.4
1479	173.02	1.28					125867	121393	119071	120990	124401	121339	114453	115555	120887	116856	112353	125995	107501	107288	141708	118744	121107	108544	114863	131692	122803	121975
3580	198.94	0.58					151143	78659.6	61401.2	133113	723478	233522	227768	82722.1	98644.6	230590	96299.3	137082	200119	97167.6	184284	1.01472e+06	166714	295910	157885	359110	208983	263776
8841	282.005	10.13					82922.6	95469.9	79593	79659	80882.9	100711	98444.9	92172.2	85214.3	78756.4	70945.8	72256.4	77720.7	93463.6	75747.5	94565.1	88056.7	83628.5	76372.9	73376.8	84604	66724.2
1554	234.028	1.27					109156	128406	119554	111197	100518	111448	108964	105281	103787	124456	116175	120093	97593.9	99557.9	117871	118132	105458	104823	123458	116121	121093	127815
1522	211.94	0.97					116464	118074	124973	120522	113936	120651	102188	109519	106039	132524	108587	121567	110729	84902.7	113558	134934	100522	104696	119495	137211	118108	127491
1894	168.032	1.11					243889	84709	208193	563375	53416.6	295844	58501.9	50176.3	105856	75760.4	420390	175026	78365	59094.4	511340	241018	156402	45649	195154	228815	209498	230905
5372	85.0283	0.96					372169	155023	115315	379178	397161	174454	833573	136896	205516	127556	116088	514355	198698	176120	204173	157063	532772	433466	419092	3.57345e+06	342200	1.23348e+06
3525	238.046	2.5					90191.9	92901.9	86098.4	75386.8	71756.7	93289.7	81200.4	86778.3	75380.8	94817.7	87362.6	99894.3	68800.2	72952	92089.4	90831.6	92748.5	75268.5	86265.2	86756.2	90543.9	96695.2
2813	181.509	1.64					91458.4	77546	104559	76054.9	85460.5	112990	95246.3	68542.9	92781.1	95613	91843.5	94677.6	85503.3	78558.1	89559.6	65545.7	77859.2	67492.7	87341.5	90405.7	98933.5	86835.2
10187	115.53	1.27					140658	146442	143196	122112	120346	130244	135243	132097	128577	142279	126002	133317	130031	117484	126797	148200	145296	112102	139461	139072	150211	134888
2101	116.963	1.28					101452	98323.3	107075	103289	98761.5	108549	97580.3	90104.8	97371.5	103595	90485.9	102416	93028.2	82537.3	112112	99284.9	100580	85006.5	99473.6	109675	98354.8	110404
2105	343.126	10.13					82919.7	80257.9	79748.9	92477.7	87081.2	131304	76207.8	69062.7	74845.3	75505.1	87241.9	73685.6	84474.7	97153.1	99050.1	95049.9	84246.3	94190.7	111386	155306	138563	112484
3411	375.533	2.17					74133.7	80377.4	72384.4	80339.5	85599.9	105169	84467.9	78101.3	70863.3	71271.4	80300.4	96926.7	104879	80575	88283.3	70462.1	88867.3	85409.3	84064.4	84111.4	79589.6	82922.7
3528	111.029	1.28					88198	81844.6	96462.9	98893.3	80342.7	94256.4	76018.9	78099.6	84064.9	97491.2	79926.5	92329	74642.3	73450.1	90702.7	74964.7	88778.6	80429.2	89710.5	90762.9	81746.2	88875.4
2052	134.106	2.5					88266.3	89137.9	100140	96730	70158.4	175024	68390.5	67121.6	80387.7	118327	106184	114295	83635.9	67976	96331.9	99897.9	77321.5	67687.1	90734.7	116097	113319	92799.8
1376	148.097	1.25					209170	161727	193990	166212	170603	248050	172178	133055	195027	250091	269153	190234	218344	136140	217060	149425	133574	142748	148195	213615	249404	179568
2340	172.952	0.97					98600.7	96318.1	122234	83732.4	76914.9	101958	84956.4	87667.1	73608.8	109066	91402.8	99170.2	68279.9	61442.8	98403.4	91692	70445.8	80819.6	103491	125796	121384	118281
2801	200.947	0.96					107143	126625	102237	76784	84644.5	85857.1	94680.5	97546.4	92558.3	106984	74918.5	100951	86642.4	66522.2	96310	95004.5	103389	86614.6	95012.3	91058.8	112223	122997
4777	215.002	1.28					91964.7	95876.5	91441.2	89312.8	76809.3	86425.2	78342.1	79937	85116.1	85720.7	81076	91520.6	79394.5	82155	95566.5	89825.1	87806.6	78471.1	89963.5	89140.5	92733.4	93501
1946	154.993	0.58					238819	205132	235927	195460	101262	170860	184277	256682	222408	188221	197896	184815	176172	188841	191191	196574	224318	137178	169781	134309	192193	180582
1262	80.0158	0.58					230323	137939	113125	226930	1.11792e+06	514566	358053	157548	156963	367055	233380	233060	362046	133038	254860	1.23552e+06	269607	462556	226986	567483	327551	397326
2047	220.998	2.1					104274	97481.3	140231	53853.8	69031.7	238103	66411.5	62698.6	80084.5	168442	109423	142618	116878	75358.4	91646.6	144449	86241.8	81406.7	201370	125310	142410	111145
2249	257.074	0.98					165975	202893	159466	148649	129596	53982	59067.7	83285.3	173553	168467	76569.5	411338	181989	285603	289563	93639.1	100710	66010.5	124196	111379	245617	209857
1622	241.058	10.52					132043	154402	139520	89248.4	122631	63361	111175	96585	52920.8	130354	53188.7	148221	84728.1	69639.2	75198.9	146398	127524	98706.6	136123	138294	82549.6	80732.6
1692	221.092	11.57					95562.7	86606.6	102283	94972.6	74485.7	77751.6	87025.4	77777.2	97924.1	83619.9	85646.4	75303.6	77782.7	74982.4	88844.1	87019.7	95485.4	88527.1	90870	84247.1	93933.9	92754.2
1437	142.032	2.37					133505	130999	107677	97294.3	101621	116050	122498	121800	94141.6	144107	109650	134097	90887.7	94435.1	133796	117365	100994	84158.8	126304	128996	124030	135575
1951	129.054	0.85					296528	190938	341439	303420	255265	385524	239034	197572	171953	238453	188183	154522	164661	239023	246254	170169	162794	194264	239371	327175	218731	228747
5617	104.022	1.28					224837	216614	214630	190801	179491	220078	212162	211736	192004	226078	221558	226839	198770	177205	227906	218444	224962	180777	236306	227881	215571	235852
1424	419.301	12.64					186371	174325	123788	202606	219749	241049	163949	125470	248904	194282	191273	172507	249382	196335	259806	227186	195448	161110	219248	228218	208580	238212
1625	112.05	2.16					175696	107017	156463	161186	347105	525791	127917	96271.6	97757.4	136859	138513	154758	116286	79146.1	212575	81600.6	80975.3	94532.9	120492	271665	143134	112288
1382	149.117	0.62					111023	55618.6	75188.6	340628	140666	166127	167007	132453	81217.1	197727	84435.7	141925	83914.4	108654	124661	100272	119898	145332	82226.6	223789	117593	158749
3505	381	1.4					98432.2	96600	89643.1	99268.8	100817	146619	95747.9	84192.4	83983	89463	84447.1	85009	88089	81710.3	110600	83361.6	96134.5	91747	82994	99581.6	86699.1	95839.5
2031	261.144	6.06					103622	128413	136489	96228.8	106858	131471	109811	72957	83422.2	92866.4	116400	130012	108681	81820.5	86848.3	58298.1	72031.4	82875.5	131596	121089	119372	84850.7
1598	190.105	3.34					125714	120910	113136	103157	100137	116985	100212	100460	115156	117562	105505	112047	96856.6	86640.7	127079	106983	104657	86487.8	125225	115283	121781	119502
1396	170.977	1.29					143786	159013	151039	136591	130824	152889	136265	130785	141999	157642	132535	159564	120578	120782	163129	163332	143289	127838	166960	155364	168187	157257
1589	349.11	1.26					123048	132595	124115	100308	98603.3	125452	133569	101192	83156.7	84023.9	92205.4	163952	105670	69603.2	85556.4	56363.5	79991.4	90940	114656	117560	105167	78185.7
2305	192.069	7.36					90018.8	88025.8	97530.7	111412	80867.4	190374	69458.4	62338.1	104244	123907	97426.9	108899	120999	89210.2	130446	110370	99831.5	90137.9	79184.1	123041	128931	111351
1906	148.043	1.37					412301	351414	345795	121474	82310.1	268030	64866.5	74356.9	382409	456297	349579	345956	659167	98765.1	198017	119467	87400	83581.9	258213	129967	490885	120309
1613	549.534	2.2					95159	86330.5	89611	102925	112111	133481	107600	98141.4	75594.4	86685.1	90288.5	90329.8	86850.2	108589	91056.4	83841.3	72971.2	115569	93867.2	103500	95433.6	97386.6
1932	147.989	0.58					260654	188817	181146	234133	1.00426e+06	555466	390259	201248	194880	395369	231742	285493	401203	188934	296539	1.41217e+06	385084	498921	285846	554852	359114	488271
3750	175.536	10.13					91481.4	76224.3	87107.3	114054	92707.1	94797.9	93673.6	95814.1	85898.5	113789	92784.5	96986	79881.6	81252.2	84150.6	89434.4	96007.5	97113.6	93655.6	80822.7	87870.5	91862.5
2823	77.0381	11.55					92147.2	85197.9	94081.6	86950.5	83859.8	84090.4	91468.8	97194.3	94969.3	95535.2	97649	84544.8	80931	96531.9	90276.7	99062.1	97494.9	86649.4	86967.9	103467	93861.6	93126.4
5564	514.874	0.65					105297	86041.3	124029	46935.2	87219.1	62259.6	88056.2	100063	87978	103421	103573	106446	64913.7	98864.6	64472.7	186501	110237	98324.7	222381	77724.9	95316.3	93771.7
2530	117.499	8.65					102835	95399.5	99036.6	92258.9	84903.2	110914	87679.4	82982.4	82654.8	106151	99787	109065	65197.2	69056.9	97026.4	93509.6	99245.8	72911	104306	98632.8	100987	98868.9
5172	160.072	7.7					86659.6	94977.9	94902.7	56761.9	124999	72307.8	86275.5	116887	107988	108416	99424.6	114344	61538.3	107096	101485	127107	88256.1	114486	89601.8	76594.6	114761	113106
1513	171.024	1.28					115568	128283	126938	118388	109559	126253	109586	110767	116395	121026	115418	117536	105413	103744	137756	116404	111452	95889.2	113277	129538	128209	123465
1594	222.023	2.14					82017.2	116065	97446.2	73154.8	71794.6	74608	95899.8	100820	100312	95513.4	91314.1	120751	91405.9	70975.9	90587.6	98408.4	99932.1	76305	142525	103472	111081	105566
2538	166.53	11.57					119415	112235	119188	117765	107767	87945	84821.7	86766.7	132049	102534	90511.4	98714.6	81609.3	90997.8	88972.8	129300	95327.9	79480.9	94106.2	104212	113019	100480
1575	246.028	2.23					91663.3	108079	98687.6	99092.4	87295.8	162679	78729	102856	86958.3	102150	106140	94698.6	164768	89292.9	105759	119582	77132	98018.9	85518.8	110013	113040	99936.9
3878	148.108	0.76					107792	106364	149915	125375	109907	128666	162391	127712	64503	81069.4	81076.6	124356	92201.7	59505.9	64889	75309.7	132581	94818.8	327860	164931	100107	103380
2562	327.1	11.01					84878.8	85112.8	103507	100234	98254.9	92304.8	92853.8	99603.6	96778.5	92844.9	82281.8	91616	99947.1	112621	89745.4	89823.1	88447.1	97301	93775.3	87800.9	90855.1	86006.2
1698	224.111	3.81					91377	119171	101084	106671	79756	135574	90040.3	75147.1	98545.2	95976.5	112036	105296	86961.4	72885.6	172219	113236	89248.9	77422.6	164160	148537	184141	150103
1076	254.094	7.26					88876.2	112389	51071.6	173269	113677	764531	185730	207013	275937	138978	243036	110519	77314.5	322124	157102	345621	91174.8	441097	59008	337123	182295	334233
3008	201.992	0.62					172445	152307	170390	197892	164343	137015	153059	236066	179056	124229	167190	133769	149509	162182	182687	359530	235704	145094	106518	100288	101431	113411
2049	126.524	2.1					118710	98458.1	127768	65663.8	84444	239960	72506	96311	91262.9	183993	108579	156079	141785	90998.5	96785.4	143376	85497	87183.3	203945	120754	142777	99109.6
1016	154.002	1.12					106296	95475.8	128322	72418.3	141618	145457	131412	232291	69135.3	217662	57494.6	175142	638654	145877	94864.8	28516.2	58214.6	129606	512250	147520	203135	80210.2
3807	280.995	0.75					90759.3	74413.5	158827	164248	98553.6	120889	86978.6	125939	170274	136168	207120	72897.3	64467.5	192758	175314	232766	215287	154830	95868.2	143227	108179	187627
2296	120.016	1.28					105119	104607	102058	95019.1	91105.2	112533	90808.2	96339.2	116947	98252	99281.6	107314	91675.2	84329.6	104897	97821.1	98851.8	84501.1	95076.2	102692	101507	105466
3472	219.097	0.96					62880.9	75026.9	79305.8	185050	116805	147088	106372	88236.2	92661.5	103667	96505.2	98575	78413.4	117412	210959	126090	193605	121556	88475.8	149223	100980	173184
5116	149.041	10.13					125817	108993	88170.8	87033.5	135925	99644.9	82242.9	114095	86024.3	85950.5	96555.8	95608.4	96982.2	121947	92935.3	99715.5	102849	106920	93740.4	114302	95014.2	86799.8
1416	207.042	9.36					130168	141878	115295	118230	116621	116572	121120	127499	116409	150917	126220	124988	127374	113023	131661	124332	142725	111605	132163	130746	145648	133322
1664	240.105	3.1					100071	106873	96868.2	93600.7	89554.2	102929	84242.2	87619.5	95791.8	101161	89464.4	103573	75195.8	96375.7	119176	98504.2	95804.8	82011.5	116973	123896	112543	111532
1587	379.116	10.13					98634.2	98057.3	95202.1	80051.7	96366.6	96671.2	94635.8	101438	93444.4	93580.2	91629.1	100213	97996.1	95841.6	97360.4	83815.4	95360.4	97501.1	103083	98669.4	90058.7	96748
1297	181.031	3.17					93092.9	127188	93321.9	77981	128491	229437	70868.9	151380	106156	167453	101190	52673	142417	228842	67923.2	171165	236263	88344.9	101585	131638	105734	164790
2326	249.045	1.28					104338	95595.5	108392	104028	90921.3	109677	95990.5	91818.6	92918.7	98903.1	97092.4	100063	93521.4	97381.9	108405	96990.6	98676.5	97121.6	93486.7	111591	101960	107240
2106	155.022	10.13					91857.5	105515	103500	90974.3	98735.1	107397	109301	98721.2	72357.5	118264	86374.8	100628	80227.5	99576	101400	108719	104584	94231	94200.2	100955	86051.5	118819
3414	216.047	10.09					91130.4	92607.1	97625.2	103727	113160	94881.9	109545	90399.9	98304.6	107010	97449.2	93951.3	100013	114411	99075	87071.5	92298.3	110878	100609	97878.5	96243.2	80965.2
1564	125.023	8.65					95336.6	92436.3	104759	100940	98477.7	101576	95292	104163	95506.9	97771.9	95325.4	93881.8	87761.8	103039	93114	94819.6	96521	113034	98439.1	91400.9	92771.3	88139.9
1632	79.0411	1.65					97890.8	100615	102291	111017	94973.5	147860	106902	94827.7	85556.1	92377.1	85388.1	107529	90771.7	79113.5	126423	81586.6	96999.7	94145	117157	145436	99733.4	108151
1891	219.538	0.92					251704	291109	81511.7	386099	108091	838283	428253	156393	364488	593761	426718	152566	173987	716188	343772	157465	110827	103556	132003	600131	462895	402914
6088	249.028	0.86					146567	108637	218182	202161	149795	220584	123789	127336	98926.5	134475	123108	78131.8	90257.2	148439	135226	108319	98163.2	127226	141984	179049	129802	147904
1579	211.025	1.08					107198	95235.9	92032.2	129648	128002	222373	125048	102536	96809.7	98326.3	77505.1	103832	70611.6	101615	142197	86912.6	104507	115333	98314.3	116749	99832.4	129055
1629	202.501	1.29					102404	109756	102157	98105.1	96749.5	95892.6	99753.5	95239.4	93979.4	108073	94637.2	110236	88426	102718	102078	101782	96051.5	92939.4	108980	93414.2	92637.9	102053
5118	160.55	10.13					88770.2	100737	105454	91867.8	94903.1	106860	83169.3	102922	93678.6	93029.6	99692.5	105511	128647	108578	100504	107286	95510.2	104177	104667	119140	93953.7	107317
1980	84.9112	0.66					166703	118029	164493	89924.2	90683.6	98315.3	96244.7	75949.6	124894	140485	155612	141710	146322	102833	106540	117438	112065	77578.9	132451	97383.7	166491	139227
1335	190.118	0.81					87866.1	42362.5	70681.4	149445	161383	270736	175186	142461	162669	267601	127309	312843	107705	187326	265701	146228	141320	151762	49835.1	193430	193097	179480
1421	231.509	2.2					110829	94452.7	98308.4	132941	136117	143887	134192	126409	95017.1	87949.5	104358	96440	124061	120947	109006	86928.3	108607	120543	84994.1	133582	95102.5	99739.4
2547	76.0472	2.37					98662.6	102632	97194.3	97429.8	89311.8	105381	95704.9	92690.1	99141.7	100126	86614.3	110569	93398.4	89896.5	100737	101948	102260	86750.5	105918	103520	103599	106550
1311	134.534	1.92					204876	234009	286746	195670	202610	228502	138531	148044	140668	330281	143113	229061	99297	103535	287804	220085	191083	155556	194452	224972	231433	202884
2086	76.0214	1.64					127703	88967.2	129746	96637.8	97333.7	176620	96441.8	85413.8	92327.2	135730	96013.6	119310	102920	77404.4	125949	98815.5	95345.3	85378.6	117435	120182	128864	102344
2051	190.992	1.29					111673	134196	122885	104739	114110	112195	114765	115883	140273	139455	106310	118138	101287	112965	124275	136452	112228	101798	118334	122671	136909	129045
1483	101.018	1.28					108890	108365	118776	125511	130616	136141	117322	115046	105132	120276	126452	117960	124525	110208	125137	123599	129537	129386	114453	125490	119727	126854
2471	353.04	6.09					116188	92015	99027	94102.1	77115.5	332374	66737.7	62351.6	88132.9	181190	96804.9	97437.4	109403	105388	120496	164608	103272	101311	163140	149810	130935	127505
1623	98.0002	0.65					128191	143862	114549	91724.8	91414.6	123610	94721.4	96578.9	107200	113642	109263	123216	79907	90620.3	123774	120431	100740	98222.2	119158	138876	155492	138350
2057	231.903	0.8					102951	110456	101073	96950.8	93660.1	93110.3	99900.8	99565	107285	98081.7	104687	106681	93650.5	92751.9	121109	120336	104991	100774	117304	117075	108487	113436
2437	179.062	8.41					118245	121061	88568.3	141684	102954	275394	144159	147756	312022	297653	98314.7	169673	91426.8	294968	103994	250698	74306.9	127184	74263.4	180364	173905	211425
1631	349.113	8.81					95540	102556	113317	93027.1	92878.6	97349.1	102748	94920.4	101462	109702	96986.2	102320	95795.1	93716.8	99875.5	102215	102359	101827	98234.8	113875	115137	106082
1215	152.035	7.7					162951	163048	154871	190428	161313	149405	161655	170611	148009	193337	156653	160737	168255	173514	154543	139669	169543	124534	141200	142189	169792	163090
1157	87.9934	0.58					186151	186957	163617	172187	216738	161741	180287	184363	158813	228960	118690	151927	158368	142830	178015	155297	269231	189209	164292	196172	169808	174382
2082	261.083	11.01					105303	128990	99973.1	94406.5	97802.4	132129	98218.7	92526.4	108391	124946	96568	117246	105376	93731.2	113037	121045	93780.3	96260.7	115036	115104	122852	119274
1567	231.028	2.16					86474.4	133553	93779.2	98314.3	112420	137186	99526.8	103829	111593	96073.2	93923.1	115548	128856	111974	105762	90479	112686	113892	127680	123762	98286.5	91329.4
2059	222.074	2.49					120959	108732	111314	98216.9	95516.4	102887	96929.2	92757.7	116115	126860	104166	117789	87088.6	92481.1	121719	134607	103517	94603.4	105240	117139	107227	117895
2070	133.085	7.69					161669	158228	141612	187386	159521	171855	121542	168709	127398	138434	99680.3	121895	120171	107541	147122	169825	133842	130819	151672	160577	134474	131684
1451	224.112	0.86					156371	133760	151949	195004	173167	288002	160342	120127	116133	103410	147524	116387	115245	110769	154621	97680.3	98524.8	99644.5	134265	224103	133456	121192
2096	207.042	10.09					125144	117522	97175.4	92318.6	87080.2	120170	89545.1	119496	98801.5	119655	92049.8	118205	99572.2	98417.7	91529.8	109633	119537	110009	120091	119866	130184	106847
3662	144.563	11.54					105558	102832	138890	121173	105780	128862	101231	92161.5	117247	127884	89626.8	96597.3	75712.7	88122.8	122393	103023	103368	102169	98174.8	120273	102094	104332
1259	91.5422	0.58					148337	200318	165238	132947	175317	151023	146758	158983	142223	131017	112745	142485	141606	146643	147810	203896	202766	112036	174281	152877	122285	158005
1283	170.065	4.59					98662.1	76561	87273.9	184137	180412	277403	183428	154160	100904	125034	96120.3	89165.8	65728.4	136497	151935	120695	152514	153246	127661	194923	98208.8	155500
1138	229.974	1.92					228798	245097	288313	235757	226385	244239	158925	189393	140089	366756	169718	238585	107686	125095	312891	212028	229639	176644	220933	242330	228184	224375
2438	235.092	0.88					219224	189872	229843	119234	123184	285045	211912	153350	178298	297495	187153	269896	271073	259012	295953	325117	277950	249702	155179	231184	194333	216676
3822	260.114	0.8					105821	80012.7	87632.4	173663	118409	149564	103783	123347	101884	99424.8	104263	96275.7	65296.5	110513	149852	74341.8	141972	140599	163460	138101	93090.6	125923
4733	107.493	0.83					135201	141771	132100	113592	104640	136867	117699	100104	92107.8	120385	96171.9	147160	99704.7	83298.1	134008	122164	112213	93692.4	121560	131342	135548	129347
2711	172.046	11.54					106453	116146	99570.1	111857	114055	117681	123682	107094	98172.4	106074	102244	117077	107314	96902.2	77299.4	130081	110372	140496	85737.3	136852	99721.7	84068.1
2317	167.538	11.54					104192	113065	110308	118307	96462.4	97791.9	106287	96820.4	99823.8	118141	109959	104993	92008.4	103433	117175	102602	107111	125610	96964.9	129357	108533	111367
1442	210.098	6.39					131200	142509	137997	123053	147753	144548	125083	120871	123708	152622	123619	143236	104690	114756	142218	144837	124731	102033	161832	160443	150805	150437
4808	131.071	7.69					141529	145510	145915	128090	188319	158858	180494	174153	155876	139676	144458	122274	170446	131383	195941	129062	131442	154579	153420	154059	150479	149244
1161	205.118	2.08					92197.3	81648.9	83954	335993	201050	348388	219091	184073	109306	99675.2	107601	98991.4	75136.1	180399	337498	216469	155113	234337	103221	294792	103512	259559
1618	157.555	11.01					109612	92154.4	91255.2	135737	124697	150196	104889	97158	112168	108613	99874.2	98862.3	127660	122548	126320	105101	108780	128929	112710	101636	98473.4	96676.4
1576	221.05	1.28					111232	105579	103114	106848	107908	109335	98745.4	102672	109757	110139	103707	109079	86924.3	90340	121192	101903	98594.2	99923.9	100746	120669	118319	113161
1569	263.064	10.11					119885	123719	109625	105530	93378.2	106728	100411	103514	91883.2	122206	102572	121951	93691.7	94617.9	108481	113823	102874	100193	123861	112331	119660	98210.9
789	240.078	9.64					101143	155656	56661.1	238904	158467	1.13611e+06	302112	341020	196754	98739.5	226744	149747	79108.3	306343	171826	375257	138115	527959	81643	467649	155814	337694
1553	365.048	2.23					106056	99761.6	115851	115702	115288	139041	123676	105397	106276	100834	112407	117345	104255	100247	117958	106873	99419.6	118642	93617.7	120764	101813	101197
4431	146.081	0.73					450368	386346	292574	192293	205460	187377	188160	137506	249461	173681	279223	290350	302452	149885	203879	208430	170712	155598	271625	155321	267857	187180
2420	72.0089	0.58					211505	113736	85477.6	180201	1.56217e+06	678391	379615	149893	155740	419571	167691	232441	416573	135012	264589	2.06372e+06	290359	465389	255567	679200	326985	443401
1173	88.9901	0.58					195768	215224	203201	200783	239990	155316	240354	180274	175518	241823	137922	187188	180080	172069	192552	237224	278133	195833	206589	185437	172443	214118
5688	268.854	0.67					102393	129785	146251	105385	110293	103434	127288	99252.8	120768	100414	103835	123470	114440	99248.1	134900	108607	120475	96501.1	102015	116008	127057	108431
1982	249.108	1.01					105658	110397	120051	122871	99921.3	246347	139398	106362	151924	196272	155056	154713	139514	111162	178654	183426	165235	144754	94582.8	157670	177081	162504
1294	305.097	3.17					91156	136005	105352	88589.1	137433	242422	83708.3	151691	105737	180895	107320	53549.6	141416	257729	74271.8	178397	246354	91300	106351	146515	122300	182936
1599	272.053	3.33					108766	119216	113449	95292.6	106169	106654	102473	100288	110312	113474	96206.7	117837	96316	92648.6	124542	113169	112275	96723.8	115856	113903	114826	111462
1452	299.136	11.59					109638	119660	94408.6	121439	135267	107745	86528.7	120040	111046	129477	115175	105210	105234	120771	103298	121034	111060	98120.6	121350	97574.7	121702	96643.5
1675	224.111	6.85					102143	182469	123414	139522	92193.3	151068	112313	85436.4	126956	100676	117872	169216	101617	85336.2	194432	134785	111588	90865	265723	207384	247703	190357
1565	131.031	11.57					99044.9	114316	119917	121692	108305	87514.4	102324	103936	125154	160019	102213	101032	77955.9	99716.2	115343	115588	116843	120462	132239	116795	116070	116770
5111	241.048	0.79					154617	198151	159033	148432	133033	140828	131216	117854	141685	126990	115203	103164	158895	90014.3	143885	102341	109981	133213	189106	140163	124494	125883
1135	115.087	0.82					195795	170936	260488	232243	236595	282829	169543	189925	165020	341520	174916	140015	95944.3	140178	671669	157486	203615	140756	129126	248412	217040	279785
3856	97.0248	2.2					1.10247e+06	128281	132160	940889	145000	229775	139685	951627	108341	113263	891524	135204	986768	888682	135400	130344	908798	768578	122662	171117	126949	118491
1612	311.061	10.13					110504	111215	123512	103248	110184	122260	126027	98476.6	100326	114327	106014	116358	95710.2	102588	91190.8	113137	136840	97128	110279	117687	116474	117456
1523	256.058	6.17					111256	125692	121656	122635	102002	115740	96065.8	109443	117833	105145	105691	108419	94569.5	99562.8	108685	101538	104816	104237	109275	110645	103979	128182
1630	261.054	11.57					110243	121866	117554	116684	106377	122235	98369.9	95096.1	120599	103649	120861	121698	97144.8	96716.4	107547	107821	111874	110501	101946	113493	103349	111016
785	240.078	6.68					114843	36952.5	93565.2	278496	294303	591089	499171	343549	117133	28181.8	303394	135890	106916	111424	370586	143510	245856	294790	58779.4	466412	173877	275760
2039	158.04	0.63					132538	121325	135234	64438.9	92522.6	113734	93303.6	101891	123144	97368.7	113761	121305	104775	104943	124391	134280	115701	90152.3	114064	113408	135943	121734
4769	146.093	8.19					168090	198051	128791	99937.2	130605	88370.8	122607	103990	103075	117075	120944	133430	84358.4	130850	152759	135619	127857	95971.2	139312	143284	138030	175697
1443	159.014	1.28					138783	148954	138309	132990	123730	152258	119811	120849	130241	143773	128154	157178	116521	116378	149491	136430	128347	129447	142439	142054	145771	153789
5490	209.048	0.64					116179	59229.5	84139.7	396013	190682	189563	206045	161104	104786	200421	112701	144057	83322.6	121320	146370	99515.9	140591	182465	102721	240998	137019	156165
2078	295.067	11.54					107242	119189	107198	99871.4	85793.6	107366	102900	100980	116265	107638	97488.7	104920	104693	103039	131439	107370	116062	112665	109236	121258	114224	109456
1512	213.978	0.82					107064	114606	115641	105422	107437	106332	117579	110804	114102	105229	102313	113442	89983.4	96423.1	107285	114784	113690	112515	94822.3	134176	117287	119473
1962	157.021	0.99					144653	127173	167486	160906	103764	344278	94055.4	81098.9	107373	134033	169116	121051	104752	70202.7	208209	158514	88190.6	95297.7	255953	301113	302797	201640
360	161.969	0.57					982155	1.03496e+06	1.2028e+06	1.0809e+06	796079	884311	971373	1.28052e+06	1.16209e+06	841713	1.14885e+06	810270	1.03677e+06	877501	1.0238e+06	815105	1.25445e+06	989716	841326	643023	734121	715858
1285	189.123	1.33					122903	104574	105728	444348	180252	286667	170550	154041	161925	218865	160318	228682	132733	133176	253183	148933	191211	178482	183599	289130	189081	222377
2266	162.031	11.57					102590	122081	146325	104250	119039	132767	111930	103566	144871	131688	122415	133455	102088	152158	133945	151308	105942	113732	102312	96921.4	108032	107170
1970	145.513	1					143226	116911	151167	128978	90277.6	314801	89851.7	71890.9	118401	130748	163370	116005	110335	63294.9	192733	151147	84118.4	91859.4	264951	258382	292067	187391
1117	407.301	12.64					209935	214524	203909	221036	278994	223081	244179	196006	264720	260153	282581	234496	291277	249241	353016	248657	248245	245554	306747	308882	282567	274787
1528	265.498	2.18					113183	122993	120137	122409	107527	103469	95108.2	108934	125231	112885	119330	119229	105115	106412	121314	106285	112439	104171	111776	113975	107173	104999
2032	265.498	2.25					117536	126150	112430	109438	99623.4	107383	97059.6	109669	111425	111481	116127	118737	100773	107464	117135	114261	120069	104048	99422.1	115933	113212	106256
2081	394.986	2.2					108708	98945.2	112648	132869	119374	147704	110906	119835	109927	112082	96814.7	103066	106970	122601	115647	113347	95324	107369	107760	117691	108267	128461
6842	158.012	0.58					120493	103377	103303	115014	238598	146472	124022	104239	109176	184104	97125.9	119132	129648	87591.7	119588	369858	214371	167579	147972	181401	142541	162088
1923	137.526	0.83					118475	95479.9	129586	133067	150952	163468	103573	116088	272849	319975	251491	295586	233782	176396	285992	179963	198170	172310	81528.5	125188	268595	202339
1657	245.077	2.94					148256	119849	168249	78506.8	85979.9	254385	75041.9	88960.5	145568	215715	121162	183957	215829	103934	136327	155155	110309	101266	189464	129996	198297	136595
2235	128.521	0.84					128950	128350	117528	136627	108434	166066	86749.5	88733.6	245577	373313	230676	334218	197516	109178	385646	167081	142527	128515	104822	156013	302917	225023
2029	174.534	6.09					116416	86524	117503	96698.4	77375.4	346763	69760.1	103001	87627.9	229207	116694	123095	132172	121074	151861	195008	124363	111100	187968	168847	151573	137297
1658	224.111	2.31					110802	142194	111006	139346	100069	179559	104916	88870	120955	110864	143350	132189	101181	88655	251621	143919	112083	101301	233478	244030	268803	219554
1531	121.096	1.19					123147	136097	124397	110003	106397	130879	102594	108566	119051	137653	116953	128805	100039	98299.8	121703	125066	112246	102648	134614	128295	143646	126468
1562	105.104	0.83					126127	160518	171194	112448	83073.2	195123	89641.4	104227	151719	181141	140167	198080	176361	116810	154883	130827	104851	96940.1	198591	146297	182457	145769
1933	193.089	0.79					178228	179079	261205	107447	134302	110947	111031	183446	254822	202686	230663	249685	128547	141953	108281	170191	133264	180619	102409	127178	209613	170267
1083	309.128	0.8					73277.1	82267.8	162300	146341	145131	94012.2	113278	205974	151132	105389	145819	118703	82787.2	177752	73483.3	112967	192828	246820	150271	137759	119661	174532
3388	179.128	2.71					150621	143561	110143	165591	146514	303477	208792	99281.9	149811	151809	145457	191781	175417	101537	123516	77675.8	111710	198396	128256	199638	170307	136453
1473	411.029	2.21					115725	114111	116585	117525	108872	129282	116577	116653	112065	111799	111888	116276	103867	110464	122674	119996	110428	105798	111955	130132	117382	120040
1405	347.849	0.77					132111	172710	131492	108206	127667	125903	112171	129385	127850	108604	129368	138250	130989	110142	126660	127821	123197	108611	133572	135992	145392	134878
1604	224.111	6.61					117697	188434	139966	148322	103142	170617	114308	99410.5	121499	92720.5	127823	172574	103795	91008.1	211136	142595	130079	93860.6	291065	221985	288683	216087
1131	208.997	1.12					112061	124176	117044	96246	128428	124825	127907	191288	112062	184263	86334.8	169895	260182	147213	107209	70413.4	94822.4	133000	268988	135134	187753	125404
1947	774.496	12.64					104566	124398	87388.7	163182	207636	205249	158898	102973	201790	161187	196192	140981	194311	217380	245156	192890	202256	141023	181112	197633	192917	189772
2028	314.145	6.09					121077	109814	118887	114005	91130	206555	82411.8	79222.9	115086	157544	116729	123729	114638	105281	149375	164713	132628	93862.2	153669	152850	146364	166417
2297	143.031	11.57					117979	118252	146210	127674	125215	114827	113423	98344.1	116113	123546	111700	123953	102818	104551	111145	132430	149239	103170	146486	135291	127702	126480
1459	248.149	5.78					153719	183288	138705	136210	118113	317161	108307	119152	107201	374777	98233.2	145403	293716	149368	214536	70944.7	136495	192929	699811	188505	225463	170226
1493	103.036	2.37					118377	135430	115812	116955	109284	123670	113226	112954	112337	125483	117219	123847	106839	110359	129995	117015	118214	106950	132542	143961	130162	134306
931	125.015	8.26					115857	155845	67765.7	148470	145391	1.12387e+06	198622	264601	352804	204298	243874	203774	105605	475587	194425	566800	102934	405004	75897.6	414339	261744	399078
3572	120.981	0.58					638122	341188	307401	526624	2.45771e+06	1.47664e+06	1003291	384111	471142	971587	530430	557696	1.03882e+06	394615	681146	2.97924e+06	735524	1315408	571507	1.42256e+06	720966	1.09537e+06
1585	224.623	1.81					114743	116358	114366	149055	134009	262687	122065	101649	111361	151791	112291	117724	149663	150458	171468	116482	124058	165820	87987.5	160009	144337	149210
609	249.938	0.57					405312	478951	577595	413654	130285	250444	306494	519359	457392	256074	394440	323663	269920	337180	350818	102303	368671	201787	314802	158287	262465	216046
1864	283.139	2.22					629234	214302	556449	1.08862e+06	116488	727841	110573	81224.5	226617	166950	989016	415045	177510	89182.6	964160	386673	221988	85130.4	254950	484295	473122	379037
1375	143.031	10.13					135631	140766	133686	141378	125887	143777	148321	133154	133030	141919	124520	149313	131566	136695	142108	164206	178210	127947	162817	174415	143250	150737
5364	149.058	0.76					124031	127329	218071	156549	133446	157947	198038	157397	125447	68931.5	108623	135098	125993	75929.4	86331.6	130919	156077	140081	385614	189334	118051	121139
2264	134.045	11.42					159596	183497	158425	152257	141754	169543	136891	125172	145243	176079	142900	170479	135236	126754	203535	171649	157533	125045	189258	192983	181830	194284
1127	237.015	0.77					133338	106934	126847	124249	169268	333969	146567	192334	133517	114264	96055.1	116113	66940.3	178887	157381	525842	300436	212716	116754	190843	115698	267949
3800	196.944	0.7					190221	236010	187735	201433	235245	152028	253330	218072	228705	201121	195917	224177	245303	223853	187844	269613	241039	245628	284061	215837	232076	265969
1444	184.079	6.89					121053	134402	123379	108164	107197	130347	117014	120725	124436	133972	118552	158466	97175.1	97526	150982	137426	120840	105371	159053	143457	157258	146619
6644	73.5317	0.58					156716	160795	155498	152554	386215	243753	174122	160873	153519	295803	110477	132428	160894	114566	153912	412506	237658	191110	198732	285073	263163	216243
1072	216.612	12.64					230601	261060	195522	293800	345752	317311	286837	208205	353399	300190	385158	267616	336678	342373	388676	374074	349855	280051	324510	367120	367965	377142
1399	614.981	2.2					130473	125524	138521	143129	151561	177386	147482	129994	127077	118601	117144	118112	116186	130355	152080	109105	115895	143551	120899	147437	133723	129084
1222	106.004	0.58					194965	206573	182159	194641	202614	143422	148025	169767	162310	218819	140780	194955	152295	167475	182703	177531	250415	157299	200526	222377	181233	189938
1023	247.057	0.81					117635	118546	149770	377980	307302	350995	235292	228878	113932	98149.3	89296	134912	101747	141666	223576	138516	161438	222071	249015	346928	111159	192147
1508	371.121	9.36					131591	115666	126754	110538	110752	124017	114543	111403	118021	130639	119717	124634	126542	119922	130814	126938	123279	121280	133302	119283	139801	141066
8535	202.144	8.36					150054	154797	159351	134842	123383	143123	121792	134342	143297	152278	137313	160435	110043	112776	153031	138799	129924	118924	160663	144193	170282	146349
1983	400.094	11.57					124316	118651	113566	143880	133864	136058	134200	152653	122389	139771	154966	141362	140327	146862	139075	119764	152007	143635	136836	116063	105296	118120
1465	173.103	6.17					120293	128805	124463	126712	122222	139091	117854	117995	128400	125863	118876	138339	113811	102607	123682	146678	130435	113751	127946	139629	150449	128224
1457	361.084	11.55					117166	122819	112609	124194	134729	132040	131943	119154	121253	115408	141917	122657	125695	149698	137054	116844	133784	132189	117020	122572	143239	124661
4738	388.856	0.64					129191	134863	146451	101009	122506	122577	127166	120125	127826	116241	125179	123925	122176	117070	131569	137515	121466	121056	126764	115357	130791	126050
1208	140.036	11.57					135232	143800	148316	139501	145459	160124	133031	172685	171827	191095	152582	161833	143789	198495	179289	172844	164193	143957	152776	167324	155764	176545
1308	127.05	6.61					307438	272760	155170	219425	251184	340307	152187	148531	169592	179949	150019	344739	183020	153405	231641	143877	137789	138082	191860	267060	243150	172629
1988	179.128	2.79					154400	147091	134724	173297	150695	320029	208792	108127	149811	138411	150891	181217	177927	102675	127225	98217.1	116916	187390	123879	194639	164370	136453
1125	216.018	1.28					196846	196385	208623	171140	168178	193025	186085	192483	186224	197556	195098	206852	182368	191558	190249	191472	182023	171561	186333	185062	193635	186689
3398	234.132	8.45					147724	156565	154547	133679	137918	160738	138078	133796	134668	170921	130128	158877	131247	129481	142146	147814	120370	169174	163681	152411	164245	150319
1398	211.517	1.4					127388	123609	126505	155574	122872	203170	135318	130198	137491	126862	120228	122848	137608	126325	179092	119635	125341	139934	117313	147422	121201	127472
1456	350.091	11.54					134457	129267	121897	129804	113178	130556	128400	119268	117064	151818	139476	129930	109147	123862	121808	136026	127058	129517	144571	123489	123324	130584
1395	185.034	2.36					136921	142952	140841	122137	112192	127917	123641	130807	125367	135513	131208	155916	118545	111092	137677	131633	123494	110171	148171	154195	147943	150285
1496	233.059	1.64					150894	118372	180542	127226	124101	233912	134097	112504	125953	177509	124666	150578	134904	96228.4	181980	123735	112851	104456	156154	162200	147945	132776
1965	295.128	6.89					123927	124438	117465	138859	125510	301979	154931	109191	186407	180163	167853	203257	138098	124522	181019	186326	125175	162182	104949	186976	189781	178887
5135	343.129	8.11					171884	222944	175445	152516	120507	233699	152363	134205	183215	82863.1	138652	124415	154821	131082	124496	86863.2	81885.6	163764	395825	173250	154667	113832
1504	179.128	2.85					154400	139415	126883	173297	150695	320029	206367	111641	149811	148744	153340	195596	177927	102675	127225	101129	119760	172597	153144	183060	170240	134606
1367	147.546	6.62					84934.7	70094.3	76745.8	148683	155103	238341	171518	134929	139491	132696	126663	145270	101666	149183	135684	110054	155043	136908	120546	192567	156089	140650
1260	141.044	11.55					168640	179846	148866	164113	155392	179585	181992	158422	158579	142452	172353	161096	138575	152061	140017	147699	164670	162802	162740	162582	172678	189476
825	141.018	1.24					795070	286390	697542	306800	400347	456386	304601	315943	457263	698439	450662	376395	698432	359154	62124.1	147499	205825	222027	92259.1	35209.8	34568	6975.73
4893	130.525	0.75					154239	62698.9	214131	173055	267988	77552.2	251530	149759	169396	172907	121836	133060	67146.8	177004	196415	293220	254847	149506	108878	189276	169172	257520
1514	172.038	11.57					128373	133000	119299	142968	119826	142132	137509	110757	143398	155111	126337	167466	117045	113628	149658	146848	215286	130066	126827	153457	127776	127654
9257	140.068	0.86					298046	273174	209908	217351	305552	141667	244561	219519	125024	206287	176128	169617	147148	189789	157315	196077	177395	187578	248232	233881	166710	219404
1109	240.078	7.33					171011	153957	115282	185004	151125	738787	239813	198943	170709	45241.6	208801	139820	131556	127806	294284	208424	128553	215809	93735.4	380665	175044	221792
1534	199.107	11.01					141973	155721	140744	136789	129031	172722	112656	108385	134288	149042	115193	151383	117288	117936	149402	150578	134929	127783	168619	152468	162874	151539
1475	237.087	11.73					137363	141384	129191	136105	140698	149572	129233	116389	128226	141256	135412	132214	122210	108897	140077	149078	140719	126100	158850	164740	168165	166504
2765	109.579	0.68					201392	93172.6	136864	182250	144600	281004	167020	122938	181690	330472	149819	357031	178998	98275.7	158991	131750	155841	168527	96474.6	231730	259570	168256
2474	184.106	7.7					177529	167605	170496	200447	135295	188136	109893	184801	104244	177190	148016	173226	167072	161560	187011	147965	154085	121581	188101	194927	197827	217356
1319	238.927	0.79					158457	180271	175019	150199	157920	161799	157878	146461	142703	143066	138351	153215	133255	120643	175101	165715	146414	140043	143802	178532	152473	164551
2272	273.485	2.26					144980	144474	131724	129865	130430	129934	137844	144030	135638	136088	130595	139797	125827	127658	138876	142490	147789	126874	137641	140320	128493	135518
1237	176.074	4.11					170361	120501	164602	143078	188444	438577	239490	166557	159197	221754	147534	150883	119243	127480	118859	193854	131562	142701	137195	262484	167252	162732
6501	147.03	0.59					255889	280402	282178	267710	187706	187735	242256	245850	244354	276418	168114	239501	234561	204123	231249	253760	350679	199875	284370	202717	258314	249538
2254	134.045	11.3					173924	192033	193610	144760	146608	197181	162027	153300	165959	199304	175556	195950	154855	146250	233043	210169	198266	152273	205426	208980	194935	206822
5921	117.067	0.87					284993	171160	242773	246208	193445	261894	149073	116333	148759	180292	194698	158320	185458	97709.5	157079	127922	106047	122980	207744	233521	180308	143327
1245	269.101	1.66					150957	170073	126554	177797	163708	181726	133236	162692	167490	101110	117852	147391	129092	124264	154569	125426	176750	142352	185058	165263	157334	160959
1381	124.515	11.54					153561	130415	146871	127539	146343	129943	149509	132493	132827	149578	156395	183083	110176	131327	149038	161670	164359	145147	126062	183224	179759	139618
781	189.134	0.74					134182	81948.3	78367.9	502137	354294	411141	360562	347447	223971	355440	127655	304724	127421	358889	308319	295599	392128	304371	88418.8	380327	237704	306960
1406	273.485	2.17					145810	148199	137866	133373	130668	135101	142926	129324	151089	150631	126896	130942	123311	126046	147555	135180	145838	133366	134859	143920	135519	142359
1383	223.963	0.82					181846	180029	172813	144132	152065	157055	156987	132307	145483	150019	148334	184042	143977	135038	164288	193924	153342	143138	153991	182474	170075	172565
4768	332.966	0.75					164209	68646.3	186278	213575	141944	87760.7	194354	175161	220157	139540	151637	156436	75040.3	200404	192650	207759	270577	212394	132392	158534	133894	201899
1153	117.056	11.57					178407	192437	182619	184135	174457	198404	155275	185606	184150	195605	186722	175817	161473	146183	177038	186899	195632	190164	208174	189830	186917	178485
1899	378.899	0.65					440296	414391	451652	274963	386758	267104	403518	367405	334374	451652	408386	443638	307839	415142	289917	635103	476553	361944	828247	340361	420291	435765
1301	225.519	2.2					138442	147565	155965	142876	154774	155711	171488	150816	135478	129548	131806	137285	138680	139864	159804	133682	143504	133463	131104	161164	144908	134360
1011	219.005	0.77					173565	109696	101828	145571	202838	342478	190511	234008	170420	158025	125253	128547	82314.8	213442	180675	588376	365268	261619	136382	232697	143273	330602
1316	240.105	6.78					272846	353190	144416	155374	158840	155301	272694	146975	167385	166624	128254	175110	202445	91492.9	323056	177039	171113	117271	291015	240173	224842	228998
766	89.0229	1.12					231363	206164	244093	169268	250118	270623	261841	355761	175437	372727	164720	304805	545342	258308	198080	108876	144376	256211	605597	271544	357749	205027
1204	71.0291	0.58					213981	231529	181096	197174	222476	187080	171247	173079	173192	254369	113775	226298	171314	150813	186274	269065	248507	177328	229274	272221	223111	224842
3640	236.147	9.1					166064	177199	166699	112624	145250	186199	139559	142392	120459	189031	125973	165628	140020	133554	121850	174060	118227	135879	179299	172884	163414	163325
1289	169.047	3.54					330749	200657	272086	78611.4	73421.9	201078	160943	153033	345959	215103	284746	252488	292860	108441	216399	185176	214198	194054	235918	151298	302119	208816
1354	433.007	2.2					139902	141843	144551	136996	143882	141850	135281	138268	143113	138948	127978	139380	140216	130208	143083	133942	132956	136112	145473	146791	142284	144077
1359	326.056	4.03					171971	121006	198891	116077	153069	390168	123201	137765	188383	188724	162143	154180	168613	137551	145913	96513.5	115734	199801	230111	173193	174468	131556
3487	249.087	10.09					142271	144719	146397	147436	138380	149729	130480	136373	124024	159071	129991	135393	121550	127790	136459	149855	141246	141477	158303	153925	144035	141500
1336	420.983	2.2					147713	139829	149402	144756	136376	148045	144723	142420	134474	143879	136882	137616	150050	128465	133141	139985	125376	137255	140430	162306	149991	135753
2421	88.9525	0.58					292120	192959	163071	248023	1.51343e+06	704116	491629	186664	202696	409386	271372	280065	550252	228113	344838	1.58787e+06	417558	694146	291831	694934	389259	484876
871	190.979	0.58					311494	223945	249239	322018	497132	365749	373911	289111	266752	390028	435021	277424	366466	276196	278532	1.12805e+06	7.31773e+06	369792	1.03197e+06	311097	370575	1.95959e+06
5849	182.102	0.85					307321	206349	421877	326211	275632	444505	232723	225627	166349	237907	197888	165828	163325	254165	246996	192088	157118	222585	248702	351046	198244	250625
2000	219.098	6.63					155196	148264	139851	130595	122572	146266	136940	143767	140595	143193	139627	150632	129088	115943	163620	147347	140014	118095	153373	161928	147773	170538
1309	306.952	2.19					147943	150960	155603	150995	152953	159593	160914	148393	153587	140738	144083	155065	130219	143114	155934	137347	135080	136198	154251	186395	163827	147522
464	145.954	0.57					702947	651216	792711	725215	639722	593355	613814	820551	748698	525950	700079	554582	656559	661222	736245	625371	903880	687772	570438	456868	485192	532648
1339	113	0.8					174866	192312	265573	146585	218135	289815	169592	141645	157639	172849	178227	254701	181750	122064	142695	167359	129073	130964	260600	216067	191574	155348
1325	146.023	1.28					154532	152843	141889	149100	170683	181904	152168	145767	138178	138188	156726	151805	133760	149897	188419	142998	149357	137990	154346	177032	177597	156955
5382	176.936	0.66					158838	143004	149891	121856	129607	138459	145056	149948	152809	148851	146331	164671	121909	126338	146988	187064	152576	134630	210673	148764	167599	150840
4770	182.936	0.82					185220	180630	188842	162048	163814	187565	154025	149919	163331	157165	158588	176808	149460	148365	186534	177151	158851	139373	170235	202145	169175	172897
4720	225.022	0.65					181369	106890	111342	669942	303435	334834	250517	215091	152495	280044	151928	256688	148602	186361	237523	125705	194353	288327	111535	363405	209788	206002
1438	266.074	1.58					235614	190370	231004	93382.9	125162	343012	144622	121379	181424	249296	211477	274832	243386	132964	155099	163517	109840	139748	514518	197789	257360	167357
1998	112.896	0.66					168777	170332	173502	146962	135813	166830	139460	146583	159975	150342	142723	153984	148200	146658	177519	158806	143522	143063	145435	165760	172166	173922
2784	252.882	0.67					167236	159107	164138	152768	136087	157450	160391	161093	161255	152138	149726	154701	152969	152470	173309	131742	145463	139424	118672	144748	193131	170358
6515	265	0.85					239187	166038	276357	252008	230856	273033	174372	161759	143117	208779	158774	110654	134138	239001	181234	143539	143204	171831	185797	199922	154657	176314
1299	250.963	2.2					153975	146635	169828	157389	152326	180151	154381	150871	144510	163267	165403	162139	133791	125517	181689	158902	131855	133811	161947	173799	161226	154542
1214	177.992	1.28					174659	159130	182091	185178	186813	198639	166952	171086	164571	160988	157484	173754	150064	141814	199005	172378	169023	174731	175782	194239	154489	176896
2406	199.025	0.91					312078	342761	267540	593644	174505	804258	428186	184050	535982	756570	604397	208679	64772.6	579906	475465	161447	175333	254471	117552	744758	739268	445796
1228	177.024	1.28					191339	190143	182407	166835	166533	181116	170419	168578	167235	181401	167400	203073	147526	156912	174588	183313	168530	156839	174745	182815	185511	184553
1066	147.018	8.65					151042	150210	132846	163986	209467	174289	168215	211157	179616	147550	210868	149075	170989	224445	145868	130273	189726	200955	145879	132285	140697	137213
1461	79.9896	0.66					167659	212300	181765	150717	129694	205349	139108	118697	161281	197596	150990	211383	135020	118330	206620	184100	161233	107645	203307	223110	204469	222294
1298	403.993	2.2					149804	135425	151817	157650	165252	149594	149672	151258	152370	141739	158067	146597	150788	170781	164106	134372	146162	148998	138712	157415	148490	153181
1324	242.997	1.28					160532	156729	178152	145506	133809	174037	154700	145940	155522	167528	157141	177678	125956	131052	172704	164238	146124	144017	164268	191571	170802	181334
1248	197.027	2.36					157742	167616	162614	150765	145390	145586	147385	162272	160745	153802	149434	170415	139647	141040	164847	167925	140153	141288	180038	174048	174554	167635
1963	163.544	11.57					206044	143818	154226	159370	157438	180358	146262	143914	162994	196888	168176	165681	143055	137896	187367	138576	137719	165197	173135	168599	163648	209460
751	94.5151	1.28					407655	449945	420219	383845	373177	411588	411341	367712	394657	436894	378545	448968	364718	334254	447048	446616	407791	354101	431834	420423	455952	455830
1332	123.059	2.36					164435	175466	160053	131812	132221	156013	148441	142949	157080	171213	157085	181491	129725	132828	166120	170884	155150	131555	163747	164434	168706	181567
3462	140.996	0.57					405790	388551	524722	450906	387933	378241	409202	526578	456505	327361	465544	351440	414223	336521	445805	344818	512497	491389	373888	290512	333999	354670
2465	311.088	1.64					195285	125342	196426	149392	160302	287202	152464	133705	162275	188307	168136	186867	162854	127493	203624	134111	141308	115356	182957	169497	174086	162425
1393	131.049	6.17					191375	187771	202531	160514	149313	337012	141637	130928	173359	206865	202353	203597	171535	141331	178695	187296	131599	134625	179484	223552	214875	172905
1006	107.001	0.58					263603	239167	219176	203359	189938	174439	209058	235952	223786	244093	157168	257059	190771	206666	207170	196349	276804	240953	215685	209808	199830	225242
1320	261.031	11.54					154522	151337	160319	152864	157229	155625	149185	146202	173466	156936	153635	164158	152158	157483	172144	148038	157789	174085	126895	138786	156400	138707
892	174.025	0.58					239045	269319	251421	264677	188653	142604	210103	281819	202546	242215	158360	227923	180791	209181	237648	187107	307261	187622	270439	221956	200424	225075
1296	329.042	8.65					151493	158713	149628	149901	149232	163587	151402	151582	137174	161873	140701	148654	143871	147951	154224	143470	146184	166401	149616	167105	148806	149450
1249	222.094	7.7					241372	166185	147933	163449	181009	153392	149052	162031	152317	156520	192388	168871	168370	129755	134965	138939	143142	177570	160491	159763	201447	145242
4800	196.071	0.74					236730	214439	274355	173391	199714	303333	169971	84878.4	222940	248741	241398	287034	253457	140243	220209	181122	151770	71856.5	100635	234405	274760	155835
1964	264.142	7.8					220196	221272	198954	191331	167105	185200	184119	155959	191422	207544	168141	206592	159001	155751	199951	186831	171347	196561	194702	189482	190982	210664
3647	361.153	0.81					142692	125456	150981	241962	180450	169803	173260	180028	212042	117287	244314	236369	77048.3	130713	193436	132386	202730	202820	187101	189014	185892	174750
2767	106.023	1.29					281899	308802	311006	255159	237494	305859	290541	284518	272439	294185	285870	309861	272876	224083	302828	363068	260723	254068	298031	316743	332173	330521
1990	249.087	9.36					173349	152743	167770	149536	139828	150755	149314	143600	155503	170955	149728	169819	126760	136668	163268	167112	162722	136244	158889	171509	178321	183012
1176	150.049	6.63					130620	107533	142031	231433	188336	414458	330699	179518	199264	247715	182452	281659	126875	153672	203656	150087	204023	193339	217527	306244	223977	229989
1499	362.009	1.64					180029	153085	196536	151192	153873	230619	150352	112050	147604	181848	158985	171770	152573	122041	199387	141424	151171	120156	183584	183400	172634	148380
1276	221.999	8.65					165308	181266	175390	139381	142941	179388	158636	155493	149990	176107	145052	175872	138014	138812	179607	174367	176662	151331	168199	185570	190239	172627
1133	91.0389	1.28					216878	207360	227770	254862	218691	322530	192986	190123	201328	239692	206787	231363	179955	134718	321884	203218	211199	182948	198550	326976	248646	281466
1287	175.107	1.9					129576	131206	125333	195200	174451	330118	186511	153494	191296	206424	175748	182204	122743	187298	274901	269528	232931	204401	145289	220185	196272	261445
1884	427.075	0.9					199621	350877	115365	477229	106104	640028	457168	230352	522422	599246	552655	302837	141139	572900	491315	321505	315996	237610	108778	678138	552172	498926
1235	447.97	2.2					156776	158424	161958	158983	164942	168456	176204	166955	155137	148161	152388	167007	153518	151827	161854	159978	142871	150139	160814	171482	160971	154770
1171	174.111	6.17					200430	199780	200293	193475	167957	200620	161911	180482	192398	196743	177212	191498	164773	158707	205197	194218	199851	154431	190845	194971	200674	210091
1043	164.092	0.79					252763	233423	243891	269064	336162	245978	363525	221230	201183	252282	192663	419796	239667	241533	217524	364333	245600	303365	260279	300494	247088	230118
1310	296.091	11.01					171184	169933	168813	152018	161425	182926	131877	148156	176605	188518	148914	173450	154275	142259	179456	194199	156828	135395	199051	178113	170669	185423
1055	277.027	10.13					184448	205420	210813	197157	200418	205023	265208	216622	195148	191241	195395	202521	215588	203275	181141	222945	203342	192204	200697	221783	206859	200068
2478	197.1	8.01					187309	183294	170566	154473	159397	187589	162638	167875	152356	169397	125737	173634	147948	140200	187682	170101	148558	129344	167260	174557	168314	158727
1065	441.1	0.81					168981	159377	168184	263055	216856	180726	191233	211429	210122	136923	265936	248364	107342	151739	219249	138902	178835	240436	155379	249120	193852	179196
1850	362.096	0.91					192907	445993	174636	1.29611e+06	120640	5.18112e+06	983611	355817	1.21818e+06	3.83596e+06	1.91e+06	167521	84809.7	2.95222e+06	706230	331780	197980	380910	94661.5	3.00751e+06	1.94484e+06	983628
953	262.128	6.03					183190	240556	209442	198278	174952	132491	271237	253553	188248	83687.1	91454.9	168708	179825	185206	143348	95799.2	209159	214219	447630	237865	176185	191040
1145	207.011	2.37					183174	186091	172207	151884	152502	180210	155196	188128	155145	191807	155786	192275	147742	130913	191795	172651	159049	143647	177186	186460	198410	194572
1969	190.086	11.54					153881	143486	155649	178628	137225	163207	156463	155967	157345	156686	165037	170613	139691	160729	171511	150484	157481	161923	158428	179928	180320	157065
10048	118.074	0.87					370087	186464	263754	339613	215703	290574	176205	144449	174902	220994	225413	194875	222204	118295	186596	126904	135089	149655	258317	277478	225467	164693
1267	366.085	10.13					165748	162065	190277	148862	155715	166955	160054	157169	152088	192686	145718	174417	152001	150038	156508	164025	158399	167920	167794	164917	169864	161937
2414	240.027	0.89					141191	223355	97039.1	367037	182985	633350	309442	161878	238333	585668	342044	235386	83527.3	462834	192770	194329	182010	225164	88402.8	493135	306318	375992
2475	234.956	0.83					192801	202459	202395	172871	172272	192059	185207	177795	174154	176667	177118	192368	163301	156245	179273	200996	173126	169408	192086	213068	202840	226736
1096	248.113	2.2					204302	195943	226429	249699	224771	184620	251222	200738	150932	94131.9	130891	171347	166585	158887	145952	106226	158349	185922	437715	257461	180568	155805
1216	318.049	8.65					180525	178420	170989	161188	151170	165810	158096	170556	150919	168846	167066	168489	151876	139906	194229	181058	156566	150321	175104	186511	189977	192813
3629	159.001	0.75					138674	80488.8	194725	217237	205234	95443.3	175133	253826	217403	164193	220469	209517	71767.3	217020	241141	227397	300334	214516	183672	193972	139579	215630
1957	183.565	11.57					157371	216766	181143	159604	153333	178428	191856	135736	150822	185520	177178	285398	142241	135731	172317	158339	166675	183654	175457	241144	184145	199174
1486	138.043	6.09					177829	145323	181480	148198	121621	553505	92328	114502	143073	307149	161833	178670	161709	165186	203682	265553	175083	162596	290847	237730	235215	229885
458	76.0756	0.9					177691	141325	373741	1.18499e+06	1.21955e+06	1.57325e+06	958221	838094	942228	5.21946e+06	1.26167e+06	1.02843e+06	839118	1.7497e+06	3.09655e+06	1.69619e+06	1.46106e+06	2.31713e+06	278888	1.35904e+06	1.93775e+06	1.76736e+06
1001	194.974	0.58					223213	241264	228884	257378	216587	216240	216254	239287	188383	207825	249818	198899	173052	199350	221723	426272	2.96204e+06	178733	451600	181656	209772	780008
1425	154.518	1					240900	200358	263475	234083	174685	576965	146157	125236	183234	214831	297453	182252	173332	124711	394342	262226	138590	169704	391667	491517	499301	347162
5644	154.059	1.27					246535	182613	227394	361287	263404	360926	255561	207263	179996	212162	209627	238445	172529	150785	311036	170630	193870	294568	188043	323304	205102	230409
1194	129.594	1.02					157482	174706	186602	216822	182395	281040	203798	175264	145181	175096	180977	214527	154247	159667	180227	158406	154810	155426	179093	215568	177898	168417
2477	279.047	0.76					177757	114053	194497	185026	226988	255090	180528	179443	166381	174252	192302	212458	110903	155503	189054	201350	178851	163662	92615.9	231014	161089	208335
5761	219.026	0.7					86060.1	92143.2	122759	177645	188485	471825	118278	153785	167160	202761	215817	154650	161713	204739	209892	228848	205110	177926	240384	195516	179614	220511
1026	153.026	11.56					208224	263346	268500	205537	221635	236206	241245	228565	201076	269776	235472	229118	210685	219883	225069	253276	242676	204656	233440	236452	266308	236343
1090	341.11	10.52					260514	293481	285728	177189	235436	130585	246996	203011	98007.1	261834	110587	270181	179997	148641	153197	294537	256488	194331	246632	242146	163200	137377
1170	185.047	10.09					163835	184299	158554	154461	172118	184021	185013	180587	146843	194904	161623	150968	165095	176028	133182	175981	173709	168104	175298	182443	168014	146507
1227	402.133	10.13					169394	189829	191977	146730	161787	191878	174039	168658	165841	195696	158596	193601	159483	169787	159184	158800	164097	152950	170820	188631	176116	194610
1265	210.933	0.78					179708	190530	174131	162598	166409	191880	174763	157214	161280	164249	186886	183276	151684	145555	169101	182062	182163	159901	170201	193753	176933	190806
652	87.0441	1.83					324421	280011	334063	170662	234682	845933	291874	468849	324443	661970	317443	304755	527450	335694	364313	303731	215580	261831	686280	431293	446206	307386
1162	151.525	11.57					148263	163378	186718	187109	152787	180192	145038	183918	185958	176768	167180	170169	162874	161117	169398	182439	212545	181313	202797	199943	190760	157419
1217	377.079	10.13					165365	166173	180640	152980	164159	158835	187289	170418	169529	165536	165328	163021	178051	171572	140869	163825	175706	166325	165095	174015	142324	150483
923	75.044	0.8					181128	219119	236601	217951	181596	312438	169523	267450	215523	321126	229132	219944	236037	253914	217448	220301	205987	228623	247647	253748	247055	247534
1078	141.546	7.7					198780	186030	189298	192230	154513	197682	196275	206612	201444	210965	201112	217557	142467	163591	186815	160406	201340	165361	156644	185048	182880	211632
1139	202.032	2.36					182485	199866	184073	161197	161386	181880	165782	188925	174309	193987	161053	198352	162842	148027	204345	203847	172016	142688	206774	205803	201831	206320
1062	159.054	6.63					145433	100614	124645	260941	267292	385227	309931	212227	211002	192361	211018	207315	167106	239021	214300	165830	209697	230452	171443	271588	194950	200059
2253	245.061	0.94					139242	223100	154282	170872	211104	175376	191541	178504	166908	172373	200263	151025	343948	175231	117559	206289	196629	162687	194430	188482	178637	166152
902	148.11	0.62					226826	100707	130636	615656	288060	314534	330762	278347	151241	398591	175147	298131	156714	209426	258534	168861	229956	307014	158725	440253	249718	269682
6417	140.539	0.86					354652	178020	342949	245494	311751	296581	278109	265081	145528	217483	209779	151304	199153	344738	221126	180295	189866	264069	206617	299467	146671	224276
3469	154.942	0.95					266843	305470	276000	196622	236191	208640	232132	202056	191568	229960	184159	256420	225101	170892	243800	275945	205589	237468	329623	264683	283875	262779
1979	118.064	7.7					192303	169152	159653	180179	227368	128653	205929	196453	183362	166695	156018	181288	205419	170132	199242	168130	181134	204080	188433	173640	239678	181528
5107	223.005	2.22					187187	180273	172547	175835	173824	171698	196460	177873	168880	169731	174228	174511	158140	157098	194557	175960	165535	156302	172163	199418	197616	186164
1196	172.057	10.13					148860	175382	186022	189354	158298	179134	188935	174716	161280	187373	156555	198664	137087	183634	239253	174187	292997	147524	170749	188980	189797	180692
2682	183.007	1.29					178267	171351	188138	168261	160575	166271	197718	191123	189364	184155	176274	190639	146435	159500	181939	177085	177722	157531	185132	186997	206658	202345
5379	163.11	0.94					152104	160771	170885	264009	218288	259910	261363	210952	170752	148857	135147	181906	145991	202679	241498	187856	168002	214617	216064	268733	169310	241267
958	140.987	1.3					295471	330135	310675	263317	257357	286323	272264	252043	282981	314469	284013	317438	265997	260589	306598	301233	282149	258638	320555	325521	314113	314772
10121	98.9841	1.26					364747	400752	405559	325116	316961	498874	362097	330830	310187	410724	323040	439299	277277	281085	420297	372136	325539	299294	393414	528939	421262	436088
1966	107.049	10.13					171526	214376	184677	157831	175566	213385	185136	164872	176549	193120	167137	188636	163753	169697	171984	191541	197754	157421	178066	199471	200400	177679
3882	131.047	0.74					181419	168507	167935	221336	242363	223121	228998	173068	192982	199053	222150	204323	119534	197704	190271	175077	190915	235166	293708	244998	203263	194764
3849	73.0841	1.12					302857	213523	325360	365923	304345	400144	255578	206058	211986	269631	249681	247772	246348	192015	198021	215718	162619	218258	227940	298905	246585	212099
4726	301.119	7.51					229357	206645	210338	205493	124269	341990	198392	158015	194256	150331	169747	203311	202315	148736	182369	156980	204231	173845	440185	207067	206743	179155
680	291.129	0.81					147006	156004	145428	377368	297476	218546	283744	424895	152801	328751	110653	312758	369903	328073	187858	139661	191740	351356	178755	309485	264929	224123
912	120.044	8.77					328515	320851	294124	286520	274821	333550	267255	273954	298558	322889	275353	318979	250185	237287	335059	316874	281983	237695	299190	345349	343142	325781
983	162.968	1.28					255991	262671	262171	244675	255517	258947	245051	243458	244263	263338	237561	260788	225592	227049	263721	257317	237159	229609	253360	264563	256027	278422
727	137.515	1.23					888025	343541	777373	332850	476592	471211	351006	385172	566339	740023	527189	420465	755917	410181	62886.8	175621	242778	273074	96506.6	46057.6	39860.5	10959.7
1093	83.0069	1.28					218988	214380	231001	229349	210108	236870	226112	202280	205602	220918	217106	214938	188725	194391	242488	214422	207792	200806	209880	224725	223451	228959
1195	152.056	2.16					182312	214052	179215	175001	180225	288632	173357	175179	170100	195942	172722	241111	208082	148280	215615	169539	176144	168487	251845	222483	214587	203990
746	240.078	7.47					197010	137587	134197	275517	274393	980097	443538	369503	223422	73680.6	369454	190034	187700	250203	359995	259985	217965	451442	112611	523407	239490	368922
9427	180.572	8					169184	229003	186409	184157	159665	227855	192949	206664	182943	168199	149548	219127	170517	177420	195998	179574	187936	162358	212339	196463	221850	194997
980	188.968	1.28					241215	244473	245712	239689	223635	247680	233203	245032	228848	238770	237647	240399	211911	221531	275150	246436	230224	223359	249216	255313	251208	254516
1347	171.534	2.95					224896	213293	262043	122888	134004	404407	134158	139620	244673	320935	204133	295019	331225	159855	215731	237515	181502	149046	293224	205235	301376	202464
5652	608.227	11.56					155639	176983	209426	195239	193658	183418	182546	168678	220382	201136	181959	174566	186002	183041	169718	161779	192554	210323	251522	163855	180007	185203
1024	189.073	0.82					341909	295047	401045	266621	304348	377978	290166	228821	264517	271600	296407	362064	320356	172294	252445	161943	230450	276985	444190	318664	322792	241858
1357	265.082	9.33					172415	191671	178811	338776	162245	791678	156108	137792	214323	170511	362201	171494	276617	182419	645375	562119	247839	419848	557872	896183	991046	700505
938	207.057	8.41					199554	215374	148577	217076	184078	576787	301019	260114	482644	591564	180538	340242	183223	609677	169931	500188	145278	277194	127807	343936	368917	356999
1213	275.008	1.28					180569	182536	187636	203309	192500	218202	187100	171263	192345	193977	198615	203576	161124	176487	208707	189135	188464	179319	173644	215833	188142	200028
2425	138.043	2.1					261554	245058	290284	151239	159230	609775	412565	182826	198605	391447	248739	349370	292905	184007	240451	350054	202763	181505	459230	318941	346996	273714
1094	255.03	2.36					202294	223003	200732	194949	202397	251776	189614	201824	179255	190682	217201	219438	183825	181329	211391	179419	163543	177162	181395	247038	205567	214669
1128	389.101	11.57					189302	194536	181456	188824	181823	196145	176818	192315	210296	197042	187017	198386	173074	165301	211518	179807	188636	202015	202831	196541	183533	191519
1956	142.526	11.54					192855	209243	206225	176068	188913	237858	183894	178418	184828	202733	179655	186474	203256	158062	181730	159975	174756	183710	181780	208973	210989	209877
1068	239.935	0.84					230459	222529	244032	204408	200155	217798	222884	210434	198909	213808	203284	226927	189994	188458	202619	235208	199161	192743	193819	244760	224301	241616
1060	396.007	2.2					194326	189600	190600	217196	211233	208351	201660	212708	189023	177494	215222	184215	192453	213447	202857	175786	181757	201598	205021	216259	193482	172942
3805	239.935	0.78					182535	234475	192878	215487	208169	132044	197812	222022	198909	183621	169198	205867	212807	183544	186925	235208	220403	195911	208041	158203	194246	247823
1147	167.091	0.81					276252	246760	343890	264329	243416	398017	242565	187974	224046	228446	271971	305400	288169	158124	218302	155160	194421	252463	354852	308782	297154	211256
1009	193.93	0.95					280678	307890	262052	251180	248390	213603	254048	235128	227808	234298	201068	281437	242789	185555	242168	275468	232989	213669	343282	293130	295661	273109
1121	371.121	10.09					202684	187357	209254	200530	213241	198218	204913	193790	170830	223719	184043	210257	183800	185172	183756	198167	193088	221773	201194	197406	191798	179785
886	193.068	4.59					174601	139623	168343	347498	337820	554541	325310	284627	194043	243225	177339	170619	120298	266834	299999	232455	292587	291346	263144	381763	191128	289035
1149	268.973	2.2					196752	210033	213065	195613	195160	200809	195519	187806	188669	198973	192352	201778	172274	173720	199605	196905	184183	177387	197730	231265	214996	199804
2771	157.054	8					222929	239359	210731	209766	210150	248138	199986	192946	189521	203458	163576	220905	175144	193481	205583	237625	185161	156084	185184	205937	199361	204621
1122	139.119	2.49					231667	228287	225094	189966	189935	236394	172532	193581	194685	254361	213234	249435	166089	154394	233172	209608	185995	182356	233045	230332	230411	231930
1137	305.123	9.73					192165	212497	175720	198715	181768	225023	190878	189491	202266	210716	203988	200201	174395	184847	210373	203667	196879	188129	207720	218118	222072	227868
724	169.046	0.58					381816	422829	398349	389788	334342	240835	329367	389070	341886	423740	272072	342878	273160	341117	367607	361730	515375	278970	409341	347809	360908	339741
502	242.075	6.92					197201	222659	139035	568009	437817	1.79228e+06	755675	710331	259528	81313.1	447129	194561	179646	316908	661773	410918	377885	761303	138061	972194	272226	561337
3569	92.5222	0.58					742994	451701	384698	729922	2.93584e+06	1.78121e+06	1.21752e+06	482408	605011	1.15919e+06	723035	810274	1.15638e+06	618127	927131	4.17935e+06	954925	1.48647e+06	762592	1.87015e+06	1141901	1.39076e+06
3796	366.108	0.82					201348	169029	203171	279594	245581	162381	246306	246733	272208	167373	313914	297710	135387	165586	245226	209585	250294	259409	228991	255280	263880	215186
2234	240.027	0.83					246255	209007	222969	331428	239269	633350	253414	270666	269373	139569	328648	285090	129677	172785	247688	200222	253040	305677	176289	296570	270228	281348
1935	349.139	9.36					213350	213548	191144	195412	196258	191317	199942	198141	186365	222024	221899	214715	190575	188220	215446	214883	215104	188603	212350	234120	237541	238823
834	127.012	8.41					250440	234164	165697	242671	201699	629584	372793	309246	566668	657259	225653	393607	207709	665867	172648	565079	169285	309288	138486	364470	397945	412154
1010	169.063	11.01					217738	229630	229599	211208	281465	234749	192097	234787	221367	250082	222305	242194	231601	217345	240555	242011	242862	223991	224951	239836	251955	217433
955	251.992	1.28					200970	194342	206952	273714	257303	225363	206622	253255	192448	226239	205295	213307	196399	195699	222897	186663	221664	214596	189060	218799	205014	219120
783	218.981	1.12					246853	237996	248909	181940	265474	267499	268823	344452	207446	357697	189672	319968	476742	263126	224951	145316	158609	265985	527399	289074	363316	250342
1056	191.066	0.77					295906	316168	307955	211963	250392	355315	253522	215536	196655	270808	249706	306178	285034	195468	279818	222724	198707	223784	246147	276074	302765	273171
10097	230.158	6.34					239561	213819	260728	335002	258653	395955	263658	224223	229971	183632	245178	221871	177171	210262	244714	189379	204221	213057	540631	356245	220355	250821
1112	152.552	11.55					211145	208688	186361	203835	186671	219879	236547	197641	214416	212318	199309	210347	182039	198934	187512	195118	204340	181634	199942	201222	213436	198757
1132	144.168	2.46					233697	251090	234483	201564	198912	240143	188090	191045	204462	251681	193765	247646	185733	174280	248412	219987	200313	176807	243526	260216	255466	262210
1017	126.505	8.65					246010	233678	234582	198616	195666	245800	207370	232243	196091	248392	238207	239601	184094	189763	223370	236990	196893	182272	240808	238244	234899	229383
1105	134.541	11.01					210822	197847	187090	197492	226291	224690	196827	199396	234418	235924	214097	211399	209419	206505	219641	217202	191088	211690	210700	208153	217208	172429
961	250.88	0.77					235394	270061	203037	173678	201308	190501	216088	251431	188934	205458	226590	221772	200604	186281	218941	208212	217371	207319	208154	196959	239397	219878
1099	137.069	6.17					201677	230207	229858	196915	194650	236669	218636	200128	203081	247840	210467	234501	185384	176996	219914	244326	211622	183892	245381	236452	259800	243956
2242	119.001	0.84					273091	288486	253626	265244	230749	260553	258575	220779	203353	284078	212716	254877	201512	190838	248261	247543	243621	206361	254062	266282	287639	299853
1037	148.549	11.01					217782	224135	213495	201569	234588	223437	173087	223186	222690	238055	195693	259989	188928	206082	216440	256956	197374	200897	206635	242949	221981	229968
799	151.036	2.36					321012	374299	334265	308138	323580	319525	312693	335545	335061	334052	319190	351216	329719	305317	372075	352668	349808	294129	381562	335594	340812	324659
949	268.89	0.77					238165	307894	214915	209973	235142	198602	228477	255002	227057	209870	209350	242917	245745	207406	228805	231774	244269	217622	195278	229020	219474	262708
956	416.872	0.77					267305	271644	246416	239301	266646	267814	237993	253026	208721	211056	208063	262168	237951	237361	203812	229665	212477	225247	202971	266552	235904	232236
1143	352.154	11.01					218798	249732	198140	203532	193148	258954	223726	188246	216103	259863	192399	234603	213206	182381	241551	246043	222416	215114	250599	230749	224874	239148
1209	171.063	1.12					295096	331068	314812	236892	220813	340972	222615	172280	278975	334725	317558	257068	143523	304976	471855	328432	308494	301734	145510	275446	287528	398107
3877	108.949	0.65					242347	249954	241504	172710	213333	207898	214291	215505	193034	276345	215748	287755	177950	168306	221351	267896	227350	188169	333478	255319	280178	254112
1952	98.9574	0.77					283873	293141	270856	203723	227690	310603	249192	215418	196615	222480	187725	260173	205330	222207	250505	240621	181702	217894	264655	315139	241861	260041
3829	148.071	7.7					244153	358089	213626	262180	252576	287430	261161	268895	301872	277024	255515	262023	251668	256419	224652	281358	107052	276901	242358	316469	316784	283002
737	93.0737	0.9					289786	316852	364317	428003	298824	200582	211633	377173	359011	221645	249803	194921	365084	384942	248362	214335	250259	321467	203966	316894	218372	209472
771	104.528	0.81					192451	239720	216178	227520	196454	224442	234084	352365	257811	325512	265895	226845	247652	353890	219548	230880	283021	269012	177357	240086	258128	299860
3623	769.541	12.64					173833	182759	169100	247489	281341	263125	253538	157167	301470	251410	300335	255447	269777	280031	337760	248337	282612	214505	295297	283463	278160	289671
824	192.979	0.82					197746	267647	242942	222560	188942	274629	209938	316446	249584	385181	266775	237825	248955	343884	236795	250080	255964	273920	193138	275427	318234	307805
815	123.998	0.81					216588	313954	261790	235074	201849	287798	213817	323283	256460	359617	251644	240646	278618	324841	260585	278918	263744	249082	199121	294774	299642	286719
971	129.054	3.54					556478	317209	435927	114856	119933	348067	270158	248014	575449	330689	468129	434947	526928	165047	360869	317992	364296	344943	386386	251538	512460	350034
1046	139.128	2.49					246441	261383	250633	222916	200039	257530	206711	220702	236131	274500	229763	263870	186281	199318	259073	241156	236821	202176	281766	268626	267292	272036
3570	171.992	0.58					818806	569997	522982	776144	3.27029e+06	1.73113e+06	1.24299e+06	614644	725080	1.12137e+06	741920	795459	1.28586e+06	580686	965711	4.14626e+06	1.07276e+06	1.54634e+06	837698	1.61987e+06	1.03037e+06	1.43297e+06
1029	386.138	11.54					238330	240447	233160	220261	206892	244808	244898	227036	224971	244275	234605	257102	200587	231313	233271	249691	220595	221671	269120	259995	255225	269343
4148	83.0373	0.58					422196	500968	425776	419801	410837	332883	441210	362777	377798	523981	294283	460705	328180	327799	437642	478018	557395	317326	471360	447161	473677	462414
943	159.556	8					256594	232594	275631	240194	231668	268411	225710	257358	212897	234672	215790	293166	203855	185546	240504	244633	226000	227645	284607	258872	300065	235623
858	191.031	0.8					207125	268237	247339	233100	206308	376980	211779	296463	225058	407233	254210	248376	294405	296752	235988	231639	228348	247710	232670	293033	278495	288568
1304	166.026	0.99					318668	255116	338664	331066	230578	758731	210514	149708	251820	284469	397321	263071	240396	157315	511639	354737	213040	215560	574256	633028	660142	433589
872	270.928	0.78					252661	294515	245459	232657	254514	211075	257573	288580	235322	196152	233185	241571	251367	272333	253654	267845	263899	263109	205626	231836	221019	270303
1181	221.092	10.41					211645	264523	240633	284473	214898	501282	204528	178656	246415	246450	309242	230618	253781	204837	446968	368115	295618	286922	399330	540650	559110	437676
5800	121.072	0.78					529680	383268	469906	493928	626989	931427	574740	444920	547991	1052687	644020	840684	535510	661550	814207	699724	478363	622611	367461	718079	764559	730469
932	195.968	0.96					320149	326395	305058	266332	266041	288614	268238	264152	250661	307747	255940	337003	269707	206948	285377	315875	264922	246939	344438	338987	337747	341919
2243	445.826	0.77					268617	294532	283433	238391	268002	309748	285944	292422	196907	232012	269695	232564	258124	232090	239977	249844	227724	261007	214557	285730	264614	235233
1191	163.026	6.09					274944	201677	235212	225263	193837	791798	153124	175751	201852	454924	241598	236259	247347	259302	298238	382715	292386	271980	397787	350363	307768	316543
633	298.096	0.82					179070	107356	164189	548857	557822	831287	653846	484105	268843	427573	166566	153103	119480	446259	464660	370930	517517	610654	276976	619547	250666	537259
896	74.0235	0.73					267864	333835	287110	393784	357612	363700	329830	280725	291527	265662	237713	264855	240953	267771	301277	300780	310936	352270	267693	335345	284305	328592
1014	179.029	1.28					262449	249539	270794	249080	252636	266414	238863	232998	253843	247800	234992	274402	207003	228473	297560	252623	252276	218752	245723	299503	258658	277894
801	244.95	0.81					208516	296643	284272	251391	219709	331869	223918	331807	249965	398707	267104	276286	304893	375304	257261	269352	239192	273487	196011	299318	335220	306470
3371	198.018	0.91					391573	355666	433212	311182	432363	90051.9	321934	435743	400942	137349	202143	384285	405779	152465	288946	426528	449280	465691	429072	208615	292661	396135
998	360.055	7.69					297644	238441	257604	281362	250979	296290	290530	239692	222938	245093	267648	234169	291145	237225	254054	270330	245015	242277	250237	292759	232741	237263
987	448.978	2.2					258338	242863	251507	237213	239039	265118	245220	242335	235035	239102	243967	241170	244171	240750	261679	233309	246351	231707	249015	270422	247289	240095
904	146.081	1.02					488048	652526	999082	118396	141044	589304	149131	275902	759436	587649	1.24591e+06	975143	723482	222825	236980	329427	276325	443128	620675	289235	992862	355715
999	133.52	11.54					267341	238693	277650	249522	226087	295677	237924	239642	316830	247636	247525	289994	202535	224886	266184	260578	263472	241496	322830	288442	295275	283094
460	162.007	0.58					1.24121e+06	796424	734654	1.19709e+06	3.87894e+06	2.39139e+06	1.75884e+06	833254	1.00097e+06	1.69282e+06	1.10733e+06	1.18145e+06	1.74154e+06	887174	1.38182e+06	4.46543e+06	1.56419e+06	2.05575e+06	1.23649e+06	2.34633e+06	1.5531e+06	2.06915e+06
722	112.526	1.29					302231	322467	327249	270740	333560	287854	284310	393208	284766	295927	294560	297103	276750	272702	328577	301559	314657	291887	285258	290043	306670	304480
733	167.07	10.81					263495	466125	335127	387132	429006	454190	505429	379734	439546	340273	408100	449443	317851	349129	410413	503427	391986	526570	331826	529403	434807	436549
822	95.5229	0.82					232570	329920	289332	254222	208842	291030	201604	318938	280580	423876	295478	270645	299146	359908	275146	282082	257580	246050	239396	280428	338341	317902
944	140.126	2.5					270014	293922	274587	245935	222204	285746	235577	257200	246442	298267	256589	299816	210689	220937	320003	292583	254987	222481	292992	318828	301455	327229
258	126.998	0.58					2.00463e+06	1.91573e+06	2.19217e+06	1.79248e+06	1.18414e+06	1.60953e+06	1.61488e+06	2.03405e+06	2.02515e+06	1.64821e+06	1.71888e+06	1.71446e+06	1.63888e+06	1.47779e+06	1.74162e+06	1.2722e+06	1.96982e+06	1.40586e+06	1.7334e+06	1.31212e+06	1.42587e+06	1.40279e+06
1873	157.074	0.7					849544	620133	791403	281749	348425	443984	281753	224284	569260	571846	754001	555689	837914	187351	354673	271342	221112	196645	538504	298495	764403	255623
985	218.113	0.84					755782	723173	774098	350100	316467	696757	307449	242539	556084	623465	761008	561132	697232	209104	386028	272458	227431	194640	504967	442316	689307	298801
828	241.154	6.14					280061	260698	285354	450260	305495	395161	415021	315005	286096	251924	297487	295107	257781	262722	333653	241747	307741	338379	800084	435918	317275	309148
848	112.05	1.08					356360	273860	310193	370934	345407	665787	363612	302415	289674	337370	260003	290503	205941	262158	498455	292319	299313	302716	326422	477764	313105	395646
810	230.095	1.16					888150	710420	953735	342175	315829	344927	210748	327501	328921	433608	254628	212932	348044	244629	186385	180079	275445	299522	1.95743e+06	333725	294886	223777
965	254.069	1.42					320971	307676	453322	95097	127935	451916	239439	251226	566651	308365	584999	429730	600327	156220	252147	311738	259106	350752	365318	253786	532829	296624
1052	133.049	0.78					459844	357906	326020	272107	257163	343764	302024	217697	268456	279214	236884	314517	305246	191768	344018	216568	264856	239396	421295	369618	331924	307896
853	240.105	7.7					243853	218748	256149	259391	283734	227223	259008	298481	251546	268545	291937	296268	259505	211932	267074	259415	293279	264325	266652	272941	291368	286649
885	116.995	0.77					330198	321620	283977	258926	302466	402416	288241	284797	210213	264168	243420	297997	290611	237837	291438	273604	233440	287925	284406	376800	289956	283309
909	74.0235	8.65					249210	289769	290946	254316	255558	272502	258637	275436	257345	298327	257756	275516	238395	246962	286210	276349	270284	268658	296028	296709	295626	274199
891	105.02	1.28					275547	282598	291816	272631	277875	294823	301754	281844	293046	263242	271912	303469	260890	233442	315484	283719	284017	284149	267476	312012	311325	322788
879	129.064	3.33					320904	341897	314075	303006	301182	306112	306957	285777	280864	305003	295957	307195	271202	263349	324285	302721	286360	266306	315201	299960	307431	310253
4767	177.957	0.94					375148	385644	403529	336543	350888	257727	333252	341231	274514	299066	291633	413751	330194	232826	369541	386893	366544	265335	410076	345808	378616	330762
899	151.533	11.54					282608	273289	297502	278081	289933	234977	279687	279161	268381	275359	298091	269748	245553	286391	262688	268479	257260	295196	259087	259842	295334	234260
761	114.988	0.58					354225	350943	280778	330012	427751	290559	327969	357587	314022	369989	228589	299711	309298	319721	309034	423992	531411	380938	322822	343939	305670	333355
803	150.065	0.76					295623	279940	428698	462679	323340	345531	453102	331432	259283	301381	289749	340754	271656	188676	206015	271369	342109	345312	898302	416375	288808	280332
424	237.105	7.78					108807	343256	85825	723242	375674	3.16917e+06	668111	950391	703576	285020	646751	321539	192876	926411	651878	1.26046e+06	356280	1.77495e+06	157653	1.30564e+06	479673	1.08995e+06
918	127.526	8.65					280412	305186	288128	267004	241549	316376	268540	271345	258927	330683	265982	306034	234178	222881	306428	308555	263493	249606	303655	343751	349724	321027
820	208.974	1.28					304017	294906	316155	319726	323776	312114	305525	319910	293338	322141	312540	306854	275252	298933	329416	302255	314682	286900	300302	310855	307285	318176
927	124.063	1.65					294754	322905	293990	301170	302961	384039	269288	265812	273126	266754	229592	328071	261158	221093	307223	242518	289640	255121	364438	341568	299547	309034
3847	215.018	2.23					352382	315803	370176	291489	307019	300546	270313	271866	281538	341299	264646	302621	251588	242408	311171	319650	314585	280330	313112	362697	350252	316574
782	164.561	7.69					361501	291306	279822	259397	287302	270133	326793	344617	250336	274056	286205	269933	283340	217911	417583	300303	321078	241361	311863	300244	353511	261234
917	131.031	10.13					313982	313389	331604	291701	272745	303371	294888	272521	237558	316762	255290	308812	225676	236835	265510	303753	272603	246428	311815	294960	296251	332375
778	248.9	0.58					541629	327863	299546	434554	1.49625e+06	970806	705160	348204	392333	623284	424355	427817	768123	354983	551782	1.80505e+06	501562	806337	410550	779994	459294	707558
5365	530.848	0.65					348208	312406	372266	198426	298379	217796	307474	278113	280925	346253	312256	338567	235195	328029	222538	467745	333435	313356	562950	265877	296076	342548
3378	132.52	0.71					328810	310611	412727	363667	298224	265095	374364	327611	319562	321868	259262	267437	225409	342227	350908	446476	366014	241528	281408	342692	277271	381709
855	200.947	0.81					354870	347264	377296	296083	324226	341408	323625	297077	322916	331307	294949	332566	283714	276215	329092	344315	311376	297962	316497	387078	331472	348368
1862	325.112	0.9					220959	392299	162100	885014	191426	4.21728e+06	729408	305578	675399	2.09655e+06	1.0386e+06	235682	162553	1466507	469219	292369	429821	347267	325330	1.51149e+06	855294	719439
856	231.99	1.28					331549	322726	334086	342802	305956	343407	317896	297055	307454	330990	314016	339880	284661	293199	371499	330025	331364	310026	299238	336949	323227	338578
798	338.03	0.76					307856	339500	372636	303391	337570	526418	330971	336528	255888	249711	297558	317452	408348	250258	275830	227516	219444	289676	442459	338419	291453	294511
2661	279.956	0.74					298119	410322	290140	327339	278822	140190	374186	373012	261829	256581	308485	362767	314621	304586	275647	307939	297452	314039	310354	246005	369822	321385
873	116.018	8.65					309804	314581	306153	275502	278343	315440	292076	287804	285940	335714	289779	338231	254187	234509	338706	333389	299838	258576	338755	379279	312981	321053
640	152.036	0.58					506509	601314	507934	504095	490842	380055	424620	476105	427506	524050	328252	428148	380408	389710	525481	491918	702118	424948	498018	546805	433925	606018
876	141.084	1.3					1.34051e+06	936559	1.48369e+06	360795	328645	777928	290537	285999	824169	1.09372e+06	1.08081e+06	1.0296e+06	895389	246259	428117	391983	242147	217677	796128	478270	1.07806e+06	316423
2658	375.509	2.2					331150	299293	318463	346715	393682	411404	339827	357381	271036	307182	307313	286219	334392	319932	316815	295023	280644	311327	280364	358288	305355	291753
709	216.063	0.72					181463	223206	196629	418232	392625	487501	300112	398732	360465	306728	168914	319736	264917	480979	422255	384579	598595	356609	401456	371079	219424	548213
617	153.948	0.58					545290	408384	397939	535267	752293	741266	593448	499845	471913	679418	767622	479310	626913	431429	512445	2.14748e+06	14800000	691673	1.89035e+06	529903	622776	3.56148e+06
839	159.53	10.13					327585	316327	332554	308258	338256	333674	321049	307326	282700	311744	270749	302145	295220	294777	260424	318393	330516	290842	323775	315417	276845	268189
908	154.539	11.57					324949	356641	351405	352190	278380	334186	293707	275438	296787	353144	370637	383119	280908	284243	343432	323002	314362	295369	380604	313699	373202	303648
805	141.518	10.13					346696	312222	317743	298789	326550	355420	333158	330478	270733	332315	270306	303058	264346	267339	261621	320935	318895	298213	368932	353368	316814	332941
780	116.528	1.28					361568	347148	351875	348235	342343	372202	329208	347661	323271	344572	350832	388560	291524	300898	376273	351254	357515	314392	343400	378572	349157	380931
690	93.0546	0.8					285431	382335	394376	323957	273410	526072	291642	416748	335180	610388	378080	396023	395222	401439	376738	372595	305897	335275	423375	433207	434800	419176
881	140.152	2.46					340256	370351	334289	301515	302159	337531	283803	285708	317013	371103	331569	361900	269549	269714	352639	347819	305954	269069	381827	383880	370885	401485
756	599.009	2.2					343244	312519	350005	389610	383981	451896	398881	362077	272423	293548	332008	307256	319278	316387	335252	307692	270219	319369	311471	402842	363836	291097
861	177.087	0.83					354538	316203	352853	325422	280249	806965	381631	293959	456786	513482	417932	486049	408769	308068	450430	524145	389628	377167	283617	499438	555847	493353
819	144.081	11.57					302114	310856	336170	321589	299648	336484	281881	319959	328872	351121	329136	331136	266441	268395	306853	323211	323736	317284	340467	353204	338930	346185
800	172.952	0.83					392964	411147	369891	330851	335264	383956	378041	334699	289650	374960	300222	381292	307419	300147	398357	383251	337567	304339	341657	446316	409327	437441
1085	210.061	1					443004	382328	474774	456908	310258	1.23548e+06	266474	204493	338830	408545	539409	362325	290042	184242	714269	484477	242197	297773	823611	948710	999184	649886
767	308.04	7.69					295122	336434	319150	319473	298766	305619	332747	354014	313722	337786	299319	302862	329027	315502	338821	319915	348854	309527	322184	322595	311216	336782
937	203.081	10.16					290576	303532	345279	413530	310606	612689	287337	260870	270216	330535	372035	342772	341432	273288	534685	539845	356229	437557	581243	725155	761458	595928
5977	164.116	0.94					293926	314540	309155	484613	420393	404375	478922	365140	313731	232899	334960	332556	228988	282947	336753	306099	334450	320909	444360	434733	349450	388158
830	121.014	1.28					355746	333855	351584	325852	341203	370434	332280	313614	350087	351032	311314	347231	284764	303417	384972	352672	331601	301873	325925	390926	357390	374169
2764	232.001	0.91					475564	530092	464956	275964	414662	83532.9	423835	520056	335718	266078	319637	434199	441250	166323	527163	400968	493768	472020	430366	243863	300718	339023
792	387	2.2					345468	327671	346604	327412	314901	354653	330762	339862	339306	343696	332640	364707	290018	293743	331045	343334	315074	307761	342316	387208	360702	343258
846	164.06	11.54					354724	344586	347964	363363	316424	316114	306440	305098	313584	363308	349138	470577	271460	298366	335447	333930	346587	411531	341699	345284	388135	378128
823	131.049	11.55					381823	329514	376815	307292	309159	382185	297102	317651	346177	392547	348068	395853	281939	291515	362720	399559	362303	298115	356306	407433	380935	401064
613	190.986	1.12					361877	353552	355858	272900	400031	389006	380024	512082	282265	534301	256297	491910	748691	382691	325501	195819	242808	407044	827697	461634	560961	361267
206	196.064	0.92					330800	338762	1.32958e+06	279021	6.39329e+06	3.64736e+06	2.54549e+06	2.85214e+06	0	1.69886e+06	9.96617e+06	1.93461e+06	203673	1.75737e+06	5.22323e+06	731739	1.53461e+06	212155	519550	3.43631e+06	2.98959e+06	2.22603e+06
750	227.09	7.69					345391	473372	362138	391333	316011	359821	376902	368009	363254	465561	352630	409942	319576	333927	434411	423931	360225	391596	361579	397173	386689	366100
5563	244.923	0.65					407782	347150	419565	303433	333524	281997	365622	323219	343231	402186	370958	402449	293169	313027	310125	491085	354718	318915	611055	337506	378842	420658
4798	221.186	0.83					327929	607017	425974	547168	309122	718825	276554	247785	390039	419265	503443	533435	545948	420540	432180	244071	207107	239127	951083	506438	501201	391646
645	200.044	0.83					323080	310663	332944	588618	381051	4.64274e+06	450915	471971	495984	224914	534998	498469	182552	303559	432500	319495	453066	519896	371117	417012	403644	428967
795	361.106	10.13					356480	369533	419621	321476	319413	360495	355203	339558	315897	422048	350713	362605	315664	300346	329390	359381	350245	332263	402370	388741	376496	383118
804	124.052	1.64					383484	373255	367822	423230	381927	600194	376476	330711	370225	332133	320290	383240	311995	304559	448780	310659	333565	311635	440364	445893	372700	370590
784	131.038	2.36					335620	368456	348644	332612	319397	326137	327669	344119	340114	331672	347871	339263	356617	326136	380614	360956	332979	340479	381502	366817	341963	356210
708	211.552	0.82					373000	315383	350214	559403	346859	221648	421201	399131	455250	246378	514652	503779	170727	285155	404028	299972	417241	466677	338123	415833	388713	425183
1876	171.089	0.73					639157	592912	543373	341504	346070	581174	448817	334048	532205	691520	692580	577549	544466	320212	401380	371506	272197	328344	406323	447972	528215	305245
758	211.94	0.84					428737	392817	404682	360198	386503	383541	390698	358246	323878	372164	347771	390616	322403	342379	376968	408297	378077	345044	361247	434974	386440	406402
768	138.043	2.2					396924	359451	403335	390117	394308	599606	399791	353314	338649	368776	359728	388142	302293	303581	406600	371920	301392	322579	411114	521121	418146	387933
1849	97.0283	0.9					550230	669500	433535	1.36919e+06	511990	6.28963e+06	1.15167e+06	650080	1.37337e+06	3.60403e+06	1.92752e+06	705885	439746	2.7128e+06	924575	605150	613370	658510	515093	2.66933e+06	1.74196e+06	1.00311e+06
779	222.983	2.36					368185	392833	360391	330692	336094	352058	321864	348028	355431	365553	343250	373116	323173	311052	377322	365188	333436	317273	386593	386951	390231	377767
623	139.531	0.75					354628	273439	418248	484775	346604	300355	392349	490748	604349	399173	452239	353952	289267	408920	458181	601559	643025	491733	278080	379933	396553	494398
759	228.99	8.65					348284	372653	346637	336212	334054	385301	340408	358005	322133	359509	329663	355871	323599	314424	375899	366091	348313	313166	368412	359946	357974	358125
720	359.103	6.71					279637	334699	359713	357313	425462	343230	495650	394022	364985	281988	337259	496396	352463	339818	296390	265169	336980	342164	441567	450062	387689	398287
603	326.955	0.8					315859	478094	394437	371789	353875	482601	334520	529156	336946	531634	424268	369819	490151	551403	354745	382775	340443	394682	243016	470577	431046	434936
4721	336.842	0.67					387810	370805	374115	397842	365096	329248	359936	349855	382326	349263	322733	370875	360717	321113	427079	365123	349244	386179	325797	345193	400709	400579
791	255.065	11.01					370279	349117	383414	335358	359849	397879	306320	340023	390014	405056	343001	380964	349534	338115	415938	380099	332753	319182	431598	391031	391872	384224
752	144.048	7.69					485257	339768	371003	397967	328828	333226	442509	367291	327305	456548	377805	385242	331312	428790	378323	357409	366941	399834	345007	475794	405139	361622
738	157.99	1.28					418234	407889	398905	406966	395556	423526	392620	375946	401675	440667	392785	440291	364088	362998	446217	392863	399856	373064	401562	451970	417769	429288
809	230.889	0.58					524364	303335	287461	455564	1.80893e+06	982757	734267	327974	355223	652280	452232	457521	714550	351562	591605	2.20085e+06	521864	818369	441924	937554	545640	735554
735	320.869	0.66					348172	419167	407122	303990	375749	382869	372564	378652	388183	339363	374659	374452	367714	334738	376751	382144	411954	370186	380983	342647	392622	387420
741	290.98	2.2					374500	364841	386849	369772	369181	389497	394709	373346	349409	357805	350770	371006	334140	347164	390258	343922	338067	349927	378928	416988	390563	378739
688	171.038	11.57					413716	389014	390909	404649	438453	384027	446132	417434	402993	365280	471949	330349	416035	401436	396381	370819	413478	429173	422905	361557	334494	377886
1881	180.113	0.74					613587	611219	657118	351171	449807	636216	452099	319646	608686	704167	639828	612509	579733	282846	386845	402448	401605	303755	344530	510769	567400	365584
3845	272.065	0.88					474860	401545	332725	1.14704e+06	628173	258350	456295	577714	314253	248162	568956	690942	155537	342931	525773	451520	609791	697566	1.06223e+06	648578	385456	538067
726	213.016	0.78					460399	444540	426063	389333	385823	564348	400807	387064	335628	354553	350523	418325	413978	308569	391180	287186	322969	385604	500752	475107	417650	362915
642	129.979	0.58					751279	478817	417798	697112	3.89682e+06	1.779e+06	1.17068e+06	474481	540524	1.22324e+06	707173	698474	1.23843e+06	549823	874516	4.53931e+06	1.04244e+06	1.52528e+06	721398	1.91437e+06	1.05142e+06	1.39623e+06
777	349.139	10.09					398969	355893	404925	363536	383325	399833	395860	349543	305629	439823	340202	381465	336205	344720	344444	374433	358793	387632	384190	381266	352045	352469
705	275.934	0.77					411258	483667	401370	329959	342114	336090	356858	403345	360112	373612	359163	387663	369753	338217	388990	443601	395194	373211	421687	352353	416757	434445
698	150.523	10.13					365377	388526	354276	340423	364097	399390	394869	411401	365218	392288	346488	381345	346197	356407	358315	376802	352890	387879	387325	390367	362387	372763
611	132.998	0.58					558485	607801	551983	533342	495663	447355	501995	515048	468512	702174	358478	489381	431431	379679	556358	558478	727982	483924	597706	575231	516239	586086
747	313.07	8.65					378457	425275	378401	363251	341399	406923	360137	368516	316898	404225	366583	389273	323509	327708	452185	418149	370854	334479	436394	434327	405448	417599
710	113.021	1.28					460689	433404	447141	443062	448510	560993	435595	398429	377116	461990	382429	454153	404531	335572	538333	452917	447917	369811	445333	611849	523216	554082
591	83.5358	0.58					529127	614538	587957	494922	572502	404521	539657	544268	456622	592677	421189	577276	459450	454558	542083	646916	675265	400585	566548	577813	584445	565675
697	211.552	0.91					486588	647155	386536	782443	401370	1.84784e+06	1.09288e+06	411702	845288	1.46198e+06	970883	565434	240962	1.2073e+06	711105	467134	512709	441616	301976	1.31815e+06	1.05897e+06	974679
565	153.033	0.58					629642	658567	606167	597981	644099	404143	542308	588357	515539	709250	404278	604692	391059	487528	605576	672816	870537	517823	617143	656130	628352	593278
2224	204.565	11.56					381330	447998	427116	413285	355951	420379	381125	382374	388064	433050	442549	340175	312075	374216	421087	358724	374076	367623	380320	386407	397632	432107
2656	163.969	0.7					424565	529978	395803	441736	421368	339880	403376	487664	473881	473064	369111	366691	392728	373995	425544	411749	385270	353391	475343	453857	396305	483759
699	122.033	2.36					451458	507354	420199	379448	333845	403355	399541	410790	392969	454960	376222	454283	333858	364487	434727	441800	378632	325455	432265	471423	445463	435133
679	213.018	8.65					446927	489571	479718	399472	377871	500692	429002	425797	386241	509994	392759	509309	379318	386274	516272	508328	429118	386311	531620	515392	557384	515934
754	159.016	0.77					513017	367512	447482	410148	541900	841003	474932	363161	475961	739100	528898	629505	521407	403017	567813	516523	345044	439459	296455	553342	623906	484240
641	414.971	0.76					438375	249916	465826	536062	462130	367092	457261	474872	466308	464410	389089	459507	266022	547956	590679	575807	594821	641582	320618	408431	427262	605770
585	310.912	0.65					633471	612272	710698	436298	539327	456848	591461	550093	536940	580885	602876	629205	482306	573073	488733	875045	673410	521989	1.04081e+06	514374	628379	596904
740	131.5	0.71					407130	432995	382143	396406	365131	344137	431988	374406	424789	431650	334811	465002	326267	444127	467813	412422	553779	385720	459853	384729	537926	479095
675	140.506	0.71					407004	383357	376052	346061	400248	304640	447336	431471	473028	388135	467019	464840	380456	406967	461774	490035	511976	457086	355839	416818	399758	509347
570	229.974	1.12					394430	439757	428736	322804	446319	455063	453929	577246	338112	640283	315200	553039	900907	469614	381292	226410	282514	451738	906005	478830	607009	409312
3605	224.07	11.57					426952	375726	385538	478295	419689	479709	408720	397608	470046	480301	455719	385431	360326	428360	453238	388935	493491	423886	396158	407737	382708	426089
1892	100.499	0.71					369169	422541	397067	456725	439786	368760	514108	440291	480922	479863	423430	401613	376323	365803	437105	474173	442854	486313	451310	467231	382984	409859
725	308.082	4.03					483449	345157	636064	310904	462461	1.20039e+06	366853	388601	588616	532346	489431	454520	520887	404070	396815	300097	313281	562455	695746	538827	510997	395515
744	123.033	11.54					432691	381232	461458	387601	409370	462758	363448	371016	408109	400280	454819	480149	331286	333398	437249	488818	417032	406116	446526	467931	466088	430137
657	203.009	2.2					443509	459184	438506	427888	436667	556399	489966	454178	397637	438820	410534	470175	390162	383415	460548	397634	382532	412544	416742	492869	454850	438345
525	125.515	1.12					430792	463185	441046	379035	570818	507175	560007	669252	403321	702704	369063	564661	1.04462e+06	595661	375711	233979	306794	556578	1.03918e+06	508104	640843	428166
702	95.06	0.74					841613	635787	722349	445834	479547	736166	497281	409062	664701	807593	796284	756235	689863	372858	489365	418360	314501	298459	458090	548844	690134	418369
711	293.076	9.37					458381	438250	454419	416117	429243	446710	435549	398292	447545	471628	422311	495083	419920	394620	462715	458628	463909	412599	459975	477667	474816	478245
686	351.125	1.01					505100	578344	626556	528973	494240	509019	589500	420510	311451	254666	470127	636090	371939	307020	436550	336568	331408	425497	730919	638059	565519	445809
667	218.005	2.36					454492	490371	465863	402861	390624	435492	408019	441191	431479	464155	410917	522960	408058	384459	479797	463627	412552	389363	473398	499788	494482	480653
765	221.092	10.16					380615	412201	427925	513092	410318	786953	383626	356266	340584	431149	497688	450215	435938	352153	701750	708936	464885	564081	713769	947150	1.00253e+06	772305
612	177.007	0.81					338958	458106	469249	400489	327883	436280	344828	512178	446395	667688	443709	445536	445384	561250	436657	504076	450691	424961	494768	420002	503931	504332
786	346.037	1.64					520734	416514	531522	434027	447194	724619	421119	342397	409530	566584	435353	486059	458651	340374	561967	385588	410194	352734	444479	480447	519436	419567
721	150.089	1.3					1.96293e+06	1.38706e+06	2.11922e+06	556641	503769	1.17029e+06	424990	393356	1.21254e+06	1.62288e+06	1.49244e+06	1.45248e+06	1.25156e+06	356814	644075	574216	357276	324792	1.18022e+06	633101	1.55971e+06	448248
444	177.039	1.24					2.2867e+06	843754	1.98268e+06	896927	1.12197e+06	1.3386e+06	844047	895968	1.38518e+06	1.95022e+06	1.26282e+06	1.03419e+06	2.02861e+06	1.06761e+06	151736	437666	570848	623161	237489	106181	98515.9	34425.5
1909	308.09	0.74					505484	635398	587715	296307	557607	301121	630967	626543	518396	429618	318696	375127	452913	631470	398105	450607	559714	501330	551466	503890	301288	587758
687	315.018	1.28					450594	436546	481935	535191	476313	559013	461372	419562	417593	463906	455098	484498	360912	360336	587090	433013	457561	439011	423404	573668	473277	497763
660	225.035	1.28					460869	467181	441940	454671	436198	482381	425016	450800	425893	458639	441263	508871	363547	418322	517646	452066	456020	404343	434014	520937	477713	520887
616	176.03	1.28					534730	554612	541800	506845	481084	546604	502528	502414	527171	539962	503749	555007	427325	469927	579248	529976	529959	477273	549267	604796	565665	568566
626	150.525	11.57					419724	427874	453199	503552	470047	469593	463678	489122	491031	466880	510105	441157	425341	510419	440007	416061	503279	496131	422108	446058	375780	436976
703	276.118	11.01					425144	513155	446784	456603	438315	553033	428206	407869	458880	511176	391845	502354	405104	415410	482820	481946	410203	436444	518759	475331	492042	497728
3598	204.995	0.7					484021	517080	422696	394184	493999	445901	430809	456618	496932	452937	514653	496368	472967	381013	447523	453530	438677	416338	399064	411424	474025	505426
742	113.034	2.95					679120	581531	778977	352343	368689	1.10822e+06	344121	371577	618261	975562	549090	857021	908401	434006	638997	726539	486387	392504	932336	596211	940785	608776
684	311.127	11.01					452279	539539	471467	437576	446670	535594	461060	421767	497944	563536	474487	540258	470236	417866	560862	559218	461775	451306	526639	542088	533209	509162
508	116.51	1.12					481008	464344	516850	363804	547858	567135	478524	697278	373132	707844	350589	669471	953968	499650	402129	265030	332388	482348	1.08319e+06	606630	762896	457956
668	405.011	2.2					450822	448731	449122	446505	432241	479009	448407	440940	422118	453201	435527	450712	425130	427270	470544	443360	427424	418899	435066	483242	469622	444817
2391	130.966	0.58					2.2089e+06	1535198	1.51447e+06	2.07079e+06	8.92957e+06	4.39995e+06	3.20258e+06	1.64685e+06	1.67864e+06	3.15052e+06	1.90411e+06	2.18428e+06	3.19263e+06	1.68658e+06	2.38516e+06	11300000	2.60915e+06	3.96788e+06	2.26675e+06	4.64387e+06	2.61317e+06	3.76692e+06
537	223.106	8.84					469515	449055	371541	699273	395893	1.51794e+06	671179	646357	1.63449e+06	822868	601631	565138	508407	1.54198e+06	503504	1.37532e+06	348890	894593	317167	882114	872497	1.08935e+06
700	152.054	1.43					829563	403653	659427	1.11601e+06	823368	943164	682754	410471	535733	971507	832178	446320	493283	413185	534563	499464	380268	504913	614383	918760	702567	536835
659	384.122	11.57					485830	464934	481866	475826	400308	479865	423121	450819	470179	496206	463396	497015	414973	390315	468369	421518	442883	455153	521413	485075	454909	523498
670	182.103	2.1					632398	621927	639939	418065	444039	753975	464972	440021	511179	708135	562857	688595	523050	481755	605589	678006	505660	472902	799780	674660	696139	685814
646	116.011	0.77					528123	621906	631281	455306	479948	712110	513214	471758	424855	518129	446966	586173	421455	409618	504472	491493	415578	469443	541729	636707	537765	555463
662	345.111	11.54					502892	492216	464205	452715	442456	497390	467877	444052	460645	494980	421787	509389	429536	455111	500166	468139	438603	467350	514165	515269	479444	480022
482	151.95	0.58					836645	570939	609154	858477	1.23881e+06	996889	935458	765996	660789	1.01973e+06	1.19191e+06	703508	911487	630989	784283	3.09911e+06	21900000	1.03828e+06	2.93025e+06	865904	919036	5.31408e+06
563	192.94	0.58					752789	503312	455686	696743	1.74755e+06	1.31988e+06	1.01629e+06	594123	627239	900487	662764	696216	982011	578618	736958	2.13032e+06	877811	1.12946e+06	650361	1.10161e+06	836849	1.02769e+06
649	160.024	8.65					544928	558704	550734	451360	435511	559950	471291	469679	479015	534915	449438	557852	418943	415544	568556	502106	513677	431652	573453	557110	580045	557438
665	248.554	11.56					529877	472123	556169	466261	505175	507655	462300	442008	458957	551131	610312	451376	430043	481357	512198	507299	516679	529416	559513	515030	492192	547801
622	169.06	1.64					517967	550801	522149	532771	592994	741933	455470	491379	579754	474007	433745	585649	517163	425515	516818	404141	475091	437678	677678	586464	517123	571668
663	129.007	8.65					563508	630630	536147	477200	408104	600646	495123	443775	469221	653078	470520	587646	438476	409947	600513	585056	504897	415462	707727	643162	600867	571564
476	152.002	1.29					879898	891436	833034	803916	754411	808174	782303	771493	803328	864163	767758	890829	722343	684101	906494	869676	775837	712655	928611	882826	898700	922393
597	75.0297	7.69					481959	491782	505200	529571	437766	504093	600347	539478	518413	497016	469603	492675	474512	425580	477705	488006	474770	448251	472931	507669	517233	527046
843	215.016	1.02					706552	615532	731034	640155	476515	1.66361e+06	417421	305780	514887	630191	865958	564991	472202	315556	1.13408e+06	781806	379847	444527	1.28965e+06	1.40095e+06	1.53652e+06	996565
577	153.014	1.27					742443	593821	708717	553811	570037	637359	547066	562147	587642	696418	569561	607442	624313	521921	625226	592356	564137	503774	564061	617276	592180	641707
560	325.112	0.81					487134	438427	492564	843585	614845	479184	642730	598676	702859	416802	785172	764597	282341	447200	635236	439763	595820	711231	565416	646375	618151	593610
590	179.016	2.36					574545	595175	559774	480189	463218	511910	493199	545917	514512	589263	489908	591472	458286	437298	583074	561232	500121	444910	600023	592360	592408	595245
534	141.031	1.28					530639	461455	516438	600097	635499	572081	542601	656745	512365	524360	553538	510888	455720	554156	600481	478365	572584	535576	471420	551609	497338	515028
634	115.046	11.01					540067	522704	549142	472774	515090	575270	451810	483554	596827	649786	499302	583503	528512	438136	578231	578318	461454	466477	627623	642752	595921	547283
655	304.141	11.57					492285	534439	537313	596130	453140	498091	497289	457294	552257	605906	564038	513840	450804	497505	588724	560758	540692	569142	564187	550195	525861	523164
2650	457.899	0.75					554666	502707	523261	527572	559790	484348	565339	512346	474273	540828	462849	608037	558239	503099	542596	547697	483046	537306	542375	631846	543024	560554
434	85.0283	0.9					699215	882957	560489	2.07683e+06	626510	10500000	1.7165e+06	929544	2.18606e+06	5.49572e+06	2.84377e+06	750439	417051	4.43965e+06	1.26054e+06	854195	845563	874678	519301	3.97776e+06	2.38651e+06	1.49327e+06
490	156.014	0.58					806640	841668	775587	786059	831659	591640	674851	737997	628503	929303	519583	694265	554330	625847	708521	779601	1.14789e+06	690368	758284	819989	692537	787356
571	161.128	0.69					481854	390078	277528	1.33585e+06	722035	1.37501e+06	897115	577102	721858	1.26765e+06	560775	1.41099e+06	589679	706719	1.0837e+06	520159	794966	1.13949e+06	417117	964634	904439	925899
682	179.048	1.64					715255	495072	763991	537935	520973	1.00124e+06	549307	422369	544493	752000	598174	666542	583495	405106	781066	478950	501643	400934	654674	713597	690441	609415
517	109.504	0.7					547664	548231	484313	508171	581858	476852	643224	677303	528778	572488	431281	553603	499982	597508	645046	730190	676284	694746	500540	666440	633075	794113
619	214.051	0.94					696217	684490	708775	454491	529283	982918	454502	495757	921974	668621	586221	720262	1.0398e+06	684099	548018	496264	420854	672095	779696	654115	772664	659580
404	162.076	0.69					459765	388628	940735	648496	744883	493340	547853	1.0337e+06	889342	695942	870183	809488	347576	893067	476688	975963	918815	1.1686e+06	646142	636815	744536	922158
526	228.978	0.81					472857	674491	616086	555499	509750	665468	457681	669081	561990	851485	570072	598459	670034	740783	561676	615573	543779	570566	488884	653743	696993	685528
1845	360.149	0.91					616264	954676	438787	1.69254e+06	486814	8420637	1.5725e+06	779330	1.67477e+06	4.58426e+06	2.76543e+06	651371	422666	3.37725e+06	962897	923014	690386	702356	509620	3.31951e+06	2.28868e+06	1.50407e+06
587	234.131	8.32					659282	679113	611830	567483	561548	631181	606413	547765	554213	674355	517171	661546	537963	531331	612090	641201	592091	529887	661619	673384	624622	664501
446	216.029	0.91					725019	740251	811966	552526	778536	154495	759095	894279	559285	326939	525065	763986	833166	444419	640029	823300	709593	771053	837793	432395	557918	614222
4001	116.07	0.62					781467	687929	701544	1.3161e+06	858645	805684	697986	751212	450755	1219261	717656	825726	428331	577141	1172663	845825	926548	881123	478657	923248	811182	866326
580	205.987	1.28					569890	559457	614275	673303	608859	655404	602525	555401	543039	591263	583164	603848	507052	522782	660732	602857	590731	563847	522611	668347	585302	639838
474	139.531	1.28					589074	620434	590880	694804	658522	632726	617523	786484	565273	593201	609878	604996	529402	599030	666736	560608	648692	620653	564408	595761	562763	601803
518	291.906	0.77					654859	731726	627169	510493	537578	479063	595850	675443	554726	573334	601502	612105	579645	551185	598092	664774	597006	582124	612072	552124	603440	639850
583	265.081	10.17					569655	575681	612757	748796	583707	1.14392e+06	536917	551612	516188	614482	747690	634338	630933	498853	946529	1.03129e+06	643929	857501	1.0938e+06	1.34148e+06	1.34928e+06	1.1314e+06
538	149.487	0.74					534183	583866	615872	525456	469539	389257	726764	643492	561155	479739	488315	794514	656120	729808	652481	705875	584535	662686	693758	640830	577352	634897
569	288.941	2.2					604272	594516	638414	582746	564112	645553	653588	578684	554770	571105	580561	587552	555087	547526	671987	571681	550028	555712	614547	690524	659176	636433
555	223.049	10.13					540680	609028	640320	575209	595267	581727	683664	606601	509344	553857	541078	557998	563844	577019	498439	562788	580257	571141	566063	600676	594697	571230
2220	268.06	11.57					541050	595310	538035	608002	544021	619588	596740	565454	553800	689581	684647	548426	478627	581112	593691	609590	560440	589665	607679	592446	561817	599182
491	117.056	7.69					643627	669182	639949	605616	583331	688305	686439	735900	609974	645312	624984	677179	603256	603457	606211	591639	550930	612755	567886	692447	614531	745757
558	350.207	11.57					613624	618979	571519	570314	559122	633939	553864	599307	628651	709523	566305	717415	542967	511646	668567	619628	570900	570576	757254	764288	741960	872602
494	145.049	0.9					632288	911358	582490	1.76683e+06	655612	8.72535e+06	1.54607e+06	730812	1.76151e+06	4.80995e+06	2.84895e+06	804726	476513	3.64242e+06	1.15966e+06	841913	789831	709741	622896	3.88306e+06	2.3321e+06	1.74071e+06
545	245.044	10.13					582331	596796	591487	552903	603052	688178	681115	624715	523371	678332	580617	607408	575948	595107	528205	644663	687573	598546	587850	626149	557920	669127
515	181.979	0.7					497697	812748	583839	674916	621614	565307	677174	684002	656207	538142	586695	624853	529594	677704	666231	774655	622328	628232	637734	637731	601837	616118
552	110.525	2.36					730436	769475	642509	561985	535705	668045	582914	609608	612339	734413	613100	692999	496673	543251	671279	661074	626362	495756	721602	763556	712590	728723
524	203.15	0.99					683113	625347	651016	1.62893e+06	853193	2.49993e+06	768575	670692	911847	1.66903e+06	964198	1.74154e+06	796149	862893	2.03296e+06	989328	998000	1.04271e+06	855041	1.67457e+06	1.57727e+06	1.49833e+06
531	92.012	1.28					648953	689944	671531	661935	643451	692380	619453	665295	637308	657951	642112	672072	622158	547810	710182	665765	636933	578196	601995	698801	676397	693747
549	138.6	1.02					604521	622955	703529	731519	715878	1.05021e+06	728790	613053	537420	655267	702896	743383	594842	600101	710243	576306	587824	583976	670568	862429	674834	638301
567	254.136	11.01					656038	686595	596057	615526	637195	733327	606410	586750	663951	703281	590629	684272	558105	649033	770245	719548	573463	572607	754015	728593	726809	741506
238	240.078	6.92					617137	714254	438041	1.79164e+06	1.39396e+06	5.57399e+06	2.39989e+06	2.28012e+06	847784	240878	1.47266e+06	640659	569428	1.03007e+06	2.14048e+06	1.32315e+06	1.23636e+06	2.36072e+06	404177	3.088e+06	853275	1.75251e+06
478	191.139	0.69					836945	532025	628489	784276	703201	1.3185e+06	895191	770794	582954	709683	630568	909223	532727	769008	785810	555462	738484	985618	672432	853789	691834	742279
514	163.06	0.76					688735	313385	769539	812328	900228	1.16852e+06	806438	684944	693685	871212	595614	647131	422066	791674	877548	679963	830167	758902	403410	877886	667408	790271
3455	81.5205	0.58					3.30267e+06	1.93023e+06	1.43271e+06	3345351	30100000	12200000	6.34842e+06	1.8673e+06	2.29429e+06	6.64069e+06	3.00766e+06	3.28103e+06	7.59269e+06	2235316	4.03919e+06	50200000	5478560	9717887	3.87629e+06	14100000	5.67223e+06	8991546
400	125.015	8.41					720112	762220	497933	704952	661450	1.96351e+06	1.04454e+06	1.04439e+06	1.73684e+06	1.93138e+06	657238	1.17279e+06	642194	2.00569e+06	562318	1.65822e+06	507926	942784	427063	1.186e+06	1.22447e+06	1.22399e+06
475	153.054	7.7					753838	751376	729724	650544	738979	668273	649637	777529	702539	761286	706795	699458	686799	643577	707444	694369	666490	678139	670996	762547	681047	687527
495	338.101	1.56					1.60731e+06	811275	746196	700968	1.38104e+06	682535	1.27484e+06	727460	630407	625011	667818	593003	778838	1.03958e+06	974721	569110	729258	679740	711780	639143	503237	563936
530	100.988	0.77					797853	797659	777154	655946	739247	899112	752104	666033	542421	667167	623565	662674	596672	554872	652571	678196	567067	658298	693278	819604	745374	691887
483	162.058	3.01					792932	646263	816710	1.21472e+06	966796	2.04005e+06	894468	763756	971344	1.04309e+06	755322	708867	919022	579157	717727	696911	661431	488036	580476	1.04987e+06	750035	550370
522	132.039	11.54					805795	648319	788747	685658	673718	721205	647148	672904	736999	724471	658804	763953	601081	597517	732410	727985	799127	692508	782361	742954	810802	841449
3777	136.931	0.8					761812	796772	805395	636131	655975	789622	663285	629279	681996	756679	646250	813290	595497	545302	753219	754503	645174	621676	735525	839950	825926	784430
529	146.091	7.69					648788	653226	677581	611969	592563	683370	737336	668356	647850	682472	678577	701373	604473	662422	675015	591500	711230	684348	712923	735137	711339	659850
521	150	0.71					607593	651688	566604	685440	641682	562441	772074	673613	713180	649864	588162	665743	666616	673087	664520	696943	757772	696723	736647	709405	701450	692999
484	149.081	0.73					648034	772695	654248	1.03045e+06	718787	1.02598e+06	834675	755207	586581	511330	608728	657426	656033	751265	682733	468864	835776	795112	919426	921559	576470	664786
1846	182.092	0.7					3.00746e+06	2.12584e+06	2.49078e+06	743004	881260	1.26203e+06	833744	673227	1.90326e+06	2.01239e+06	2.40586e+06	1.95492e+06	2.79038e+06	599921	850696	889141	644031	485461	1.59332e+06	998134	2.11811e+06	673361
413	188.023	1.29					1.0145e+06	1.05986e+06	1.02199e+06	1.01794e+06	944973	986248	943101	987331	960423	1.05319e+06	980058	1.04302e+06	888862	873972	1.07966e+06	1.03175e+06	973029	914416	1.06436e+06	1.06592e+06	1.09684e+06	1.04488e+06
513	233.066	2.2					760217	683009	770522	797413	798899	1.14602e+06	774789	686871	634232	690400	708219	745433	615942	627458	810196	672960	575892	684050	728414	958637	781934	752067
5008	176.116	0.69					636645	592668	568665	1.48004e+06	920667	1.18394e+06	892106	801184	599606	980615	678602	887885	673788	742863	675214	634121	704404	803041	705192	1.1045e+06	826266	700872
473	224.11	7.7					735527	665248	736851	683302	710838	640533	787990	787406	748040	719501	708292	713811	699771	660852	692662	680953	661531	699583	734376	753060	711150	764169
507	234.99	1.28					770510	730168	760216	740170	727017	802162	761950	703039	722067	739629	720255	732633	663919	695371	815457	696508	760715	682475	726307	783640	711627	759974
1871	174.118	0.93					1.11578e+06	936467	1.23238e+06	711693	735906	757114	610424	838446	748737	964122	766497	1.12471e+06	1.04086e+06	534520	812196	829282	554711	680535	766110	687728	953529	882761
540	124.052	11.01					718758	774905	642254	717912	775266	733267	761952	634257	764400	797945	694180	706017	686151	652215	799768	718050	653982	694934	823131	766732	689020	741416
661	214.917	0.58					917780	382360	273162	856895	15900000	4.53558e+06	2.33293e+06	445997	570506	2.13607e+06	887628	948528	2.57035e+06	738784	1.28416e+06	24000000	1.06024e+06	3.79286e+06	1.02957e+06	4.89357e+06	1.75165e+06	3.02827e+06
479	140.036	10.13					709921	778426	735658	679429	749599	770843	831320	770385	686989	783383	632670	768565	661926	696607	702559	767797	736744	701668	795914	814918	753339	767758
512	132.029	8.65					780324	882483	814516	709407	656370	894103	697229	687794	714158	884864	705144	865328	624551	607630	876301	819287	747302	631450	922752	934272	896189	900463
267	143.959	0.57					1.60414e+06	1.59777e+06	1.84714e+06	1.72161e+06	1.57745e+06	1.47293e+06	1.59518e+06	1.9543e+06	1.87522e+06	1.23655e+06	1.68671e+06	1.36566e+06	1.64435e+06	1.41519e+06	1.6282e+06	1.48311e+06	2.10906e+06	1.67511e+06	1.3023e+06	1.01666e+06	1.22492e+06	1.24359e+06
427	288.074	0.75					732476	488020	1.07768e+06	692058	834846	669188	726807	945905	1.14939e+06	797392	1.02384e+06	1.0157e+06	622840	1.08541e+06	667879	1.063e+06	1.04696e+06	1.16298e+06	713806	814115	848592	981256
2404	193.93	0.84					889468	959387	913927	797673	767279	887335	808637	776435	775061	839517	771652	929686	773262	726154	865584	846115	805639	752689	810595	985775	904659	951908
6466	123.044	10.13					852633	900028	919120	801455	806815	869644	863664	829158	814594	972669	854501	891615	741680	763974	785637	895012	961136	769178	887391	940875	865497	869895
489	226.56	11.56					698049	709350	811990	758063	713429	797353	691699	739638	732896	788714	788724	759681	638734	754967	775009	730178	762429	771094	751707	752543	719722	733646
528	249.155	0.88					769001	933558	755237	857571	830295	1.03361e+06	771526	668457	865110	742936	898371	729210	691511	654749	820558	825132	784937	735430	922316	1042066	891988	841527
111	150.014	0.58					6.73492e+06	7.06203e+06	8.16898e+06	6.31193e+06	3.62842e+06	4.99168e+06	5.42649e+06	7.70658e+06	6.92416e+06	5.43453e+06	6.24374e+06	5709180	5.26509e+06	5.50403e+06	5.99241e+06	3.67635e+06	7.08692e+06	4.39102e+06	6.02554e+06	4.3045e+06	5.23472e+06	5.00058e+06
3582	161.987	0.71					711794	844929	675395	696503	769637	593541	947446	882363	789186	921304	744732	754312	834132	915037	882084	982904	1.0413e+06	822968	679068	680417	776355	851087
2217	154.941	0.79					928463	925427	880150	794470	754841	837489	842605	749003	743063	822619	728760	849562	662117	643607	860401	859396	802415	702384	825234	992341	919728	954791
422	85.0283	0.76					1.08794e+06	536908	1.11787e+06	1.33712e+06	1.29246e+06	1.44282e+06	1.06996e+06	955055	960613	1.03747e+06	877970	857636	601422	1.08395e+06	1.2577e+06	1.21024e+06	1.25073e+06	1.15177e+06	702067	1.3009e+06	984924	1.16428e+06
5562	462.861	0.65					867149	824415	901274	596619	794295	555799	842753	763940	752263	898696	888354	901116	649254	799767	607918	1.21095e+06	972446	765629	1.39964e+06	738024	852981	819968
402	170.012	1.29					1.13388e+06	1.17736e+06	1.09862e+06	1.08589e+06	1.00386e+06	1.0911e+06	1.01771e+06	1.04141e+06	1.06333e+06	1.20169e+06	1.06058e+06	1.18389e+06	934903	963582	1.20738e+06	1.14998e+06	1.05404e+06	992423	1.22748e+06	1.20549e+06	1.19909e+06	1.17847e+06
481	132.081	11.57					764242	784679	812056	865682	795027	851842	765417	766838	849705	844417	873210	822320	717571	768757	858617	789426	788438	789399	805403	796468	750538	835226
420	110.975	1.28					1.10723e+06	1.12838e+06	1.04405e+06	1.00862e+06	953813	1.08992e+06	973549	973179	1.03254e+06	1.11135e+06	1.03443e+06	1.13698e+06	836541	836248	1.18449e+06	1.13113e+06	1.0261e+06	946817	1.1085e+06	1.1336e+06	1.11754e+06	1.20963e+06
480	193.93	0.78					953795	959133	942759	826429	789722	668731	832308	768942	770508	884441	761048	945568	785482	723428	868298	913865	870636	756367	882980	998210	954404	962864
440	220.116	8.19					1.30412e+06	1.48055e+06	982861	722604	1.09295e+06	723551	1.01432e+06	911028	807397	904614	792172	1.10853e+06	750400	1.12498e+06	1.17283e+06	1.15706e+06	1.10557e+06	874634	1.11747e+06	1.26233e+06	1.04387e+06	1.36367e+06
1870	207.054	11.54					860837	729627	885040	832082	784848	856775	798311	709949	896844	822390	826030	855594	644761	771471	889986	843406	853125	787239	789247	881733	1.00088e+06	822911
467	145.041	2.37					926425	1.0074e+06	912074	793776	757188	895294	806000	811484	837793	976734	814228	988638	718002	711780	981641	910769	856557	720916	955066	1.01244e+06	985841	957794
532	173.522	1.64					939169	853187	992488	785933	772518	1.233e+06	837654	659843	810957	1.05414e+06	889830	963634	797202	627607	1.04643e+06	815952	752755	626755	906293	947420	947857	824404
429	348.856	0.77					1.01638e+06	1.14127e+06	919119	842957	966052	914888	999065	944043	746993	814193	895273	922399	910113	791616	843202	920697	873398	854233	805037	911870	825452	871834
449	173.539	11.57					929150	765179	842029	917006	832896	868457	859899	865561	896566	918647	958519	760169	823517	890047	870738	949176	863321	1.00363e+06	803387	890297	773905	933225
139	157.17	0.7					2.28107e+06	2.96753e+06	2.12214e+06	3.46589e+06	8.7536e+06	2155964	6.29298e+06	5.12297e+06	3.92857e+06	3.0045e+06	2.64421e+06	23000000	5.61114e+06	3.92494e+06	3.00196e+06	4.23528e+06	5.73806e+06	6.80862e+06	2.66501e+06	5.55314e+06	7.53328e+06	4.99212e+06
345	149.953	0.58					1.41546e+06	1.07698e+06	1.03968e+06	1.55868e+06	2.04465e+06	1.85518e+06	1.67968e+06	1.35026e+06	1.22201e+06	1.8527e+06	2.15489e+06	1.31157e+06	1.6885e+06	1.20934e+06	1.40467e+06	5.35724e+06	38800000	1.80699e+06	5.10338e+06	1.63029e+06	1.67731e+06	9.77817e+06
390	97.0282	2.21					1.13887e+06	1.13302e+06	1.16206e+06	1.11487e+06	1.07836e+06	1.41848e+06	1.16356e+06	1.08104e+06	1.02958e+06	1.14169e+06	1.06434e+06	1.1671e+06	998362	970498	1.25894e+06	1.15128e+06	1.00725e+06	1.05558e+06	1.19773e+06	1.343e+06	1.2914e+06	1.23e+06
5832	175.144	0.7					739038	696426	615405	1.44729e+06	893189	1.39656e+06	1052768	982443	1.61363e+06	2249893	995237	2.37495e+06	1.40865e+06	1.17535e+06	2.54944e+06	1.23022e+06	1.59707e+06	1.39579e+06	948656	1.21318e+06	1.82441e+06	1.65622e+06
1867	177.957	0.79					1.03591e+06	1.12274e+06	1.06359e+06	907952	785474	1.0683e+06	929835	878418	915815	1.00819e+06	902330	1.072e+06	847411	775475	997689	1.04188e+06	942334	832671	1.05036e+06	1.23709e+06	1.11982e+06	1136556
406	376.013	2.2					966106	952720	1.02461e+06	1.10097e+06	1.0938e+06	1.28927e+06	1.117e+06	1.03072e+06	889655	849048	950401	994723	955936	978191	1.02284e+06	876231	824315	957776	868800	1.16874e+06	931266	948562
453	293.076	10.09					948025	891402	982455	874510	911206	949561	923845	851088	806691	1.06285e+06	855906	933113	790084	795877	891703	950903	933112	947198	1.0058e+06	938454	935278	929865
455	246.065	11.57					882894	895070	1.00443e+06	958926	775136	934255	896327	845324	993174	1.04796e+06	1.08692e+06	899997	810418	950710	1.03726e+06	909020	983496	920729	950770	1.00095e+06	888483	977919
306	223.024	0.65					1197552	647847	762224	4.67124e+06	1.94998e+06	2.19366e+06	1.79203e+06	1.6315e+06	1030890	2.14182e+06	1.11491e+06	1.63141e+06	937056	1.26627e+06	1.50732e+06	824541	1.24394e+06	1.90771e+06	736538	2.58058e+06	1.46768e+06	1.55235e+06
421	195.968	0.83					1.15685e+06	1.13067e+06	1.13107e+06	977623	1.01937e+06	1.02395e+06	1.10785e+06	963362	960948	1.01452e+06	934646	1.0508e+06	853862	867186	1.04358e+06	1.15282e+06	1.02347e+06	946491	1.00331e+06	1.21064e+06	1.11927e+06	1.20347e+06
395	429.97	0.71					832756	925680	836288	974162	975210	752094	1.03376e+06	1.05904e+06	953898	847065	970149	927625	763565	1.00673e+06	953493	1104860	1.01898e+06	987620	929768	946888	1.05492e+06	1.26287e+06
428	205.029	1.28					1.01628e+06	1.01794e+06	1.00218e+06	1.03692e+06	988317	1.12649e+06	992252	944182	949385	1.04945e+06	978417	1.05167e+06	840877	881792	1.16149e+06	1.01787e+06	987596	953842	924983	1.15988e+06	1.02571e+06	1.09897e+06
419	178.034	8.66					1.06774e+06	1.14821e+06	1.10589e+06	970441	925334	1.19339e+06	945930	974772	967969	1.23771e+06	943810	1.20212e+06	884306	843602	1.18909e+06	1.14751e+06	1.03784e+06	895061	1.261e+06	1.17767e+06	1.2453e+06	1.15382e+06
416	96.0678	0.73					1.82624e+06	1.68187e+06	1.70006e+06	1.0517e+06	1.14736e+06	1.80495e+06	1.14621e+06	982151	1.40533e+06	1.791e+06	1.63356e+06	1.69721e+06	1.52054e+06	762081	1.13395e+06	943360	813959	810745	1.00659e+06	1.23432e+06	1.53232e+06	902870
423	206.048	2.2					1.62205e+06	1.39199e+06	1.99841e+06	784643	638116	2.32059e+06	865642	951722	1.93216e+06	1.58937e+06	1.83618e+06	1.97238e+06	2.34216e+06	1.16916e+06	1.70093e+06	1.4766e+06	909057	1.28192e+06	1.11055e+06	1.28988e+06	2.05125e+06	1.39398e+06
396	332.884	0.77					1.12609e+06	1.31151e+06	1.15371e+06	863720	1.02908e+06	955661	1.04482e+06	1.05457e+06	871966	895556	983951	1.0285e+06	1.01603e+06	875326	1.04442e+06	1.13589e+06	967844	985156	977536	1.04832e+06	1.07097e+06	1.09856e+06
443	147.068	11.57					970511	1.08619e+06	986849	992722	935148	1.02481e+06	848136	898604	1.0043e+06	1.10263e+06	1.01913e+06	1.06831e+06	923771	945089	1.058e+06	981469	951921	887111	1.09881e+06	1.04613e+06	1.04449e+06	1.0493e+06
403	212.015	2.2					1.02842e+06	994992	1.01266e+06	997179	986096	1.08205e+06	1.06208e+06	1.04043e+06	954111	981136	1.01414e+06	1.00361e+06	935308	939127	1.08006e+06	977612	933753	951384	971317	1.07408e+06	1.01517e+06	1.00061e+06
353	228.12	12.64					1.49537e+06	1.73696e+06	1.25024e+06	1.79063e+06	2.13378e+06	2.07227e+06	1.74403e+06	1.30923e+06	2.15823e+06	2.04325e+06	2.23655e+06	1.64102e+06	1.95033e+06	2.05602e+06	2.17224e+06	1.89162e+06	2.07229e+06	1.558e+06	1.8456e+06	2.08782e+06	2.23479e+06	2.08566e+06
415	222.504	2.2					1.07549e+06	1.02042e+06	1.06281e+06	1.03354e+06	950805	1.15157e+06	1.06116e+06	983294	1.00036e+06	1.02462e+06	970297	1.01443e+06	917533	908555	1.10241e+06	1.0961e+06	936487	951845	1.04916e+06	1.16024e+06	1.09012e+06	1.02411e+06
3577	138.049	2.13					1.48423e+06	1.39335e+06	1.50348e+06	564949	649698	2236223	1.51936e+06	653802	1.19105e+06	1.48056e+06	1.41515e+06	1.38991e+06	1.04384e+06	1.22321e+06	908402	1.33303e+06	796112	680016	1.79099e+06	2.00926e+06	1.58706e+06	1.06936e+06
401	292.068	7.69					977583	990093	1.04367e+06	896508	941079	1.06196e+06	1.02228e+06	1.04376e+06	1.01713e+06	1.09254e+06	958302	1.12216e+06	991086	1.01007e+06	982044	1.00828e+06	1.06037e+06	973486	972803	1.09156e+06	969848	979256
392	351.058	2.2					1.08141e+06	1.02622e+06	1.10203e+06	1.22365e+06	1.2038e+06	1.71385e+06	1.20475e+06	1.07422e+06	938456	974656	996700	1.08126e+06	950154	970913	1.16854e+06	991417	894535	1.01133e+06	1.02838e+06	1.35568e+06	1.11602e+06	987371
366	210.95	0.58					1.51986e+06	979863	1.02056e+06	1.35613e+06	3.1215e+06	2.18587e+06	1.98534e+06	1.23606e+06	1.26914e+06	1.63664e+06	1.44496e+06	1.2722e+06	1.78949e+06	1.16253e+06	1.4714e+06	3.64563e+06	1.68159e+06	2.10772e+06	1.24313e+06	2.00409e+06	1.46687e+06	1.729e+06
379	97.0284	0.77					1.29541e+06	1.18945e+06	1.2811e+06	1.11801e+06	1.10162e+06	1.5263e+06	1.14245e+06	1.12492e+06	959188	1.04055e+06	883725	1.15732e+06	1.10464e+06	855556	1.18147e+06	966599	977350	1.02809e+06	1.39654e+06	1.38027e+06	1.12753e+06	1.12802e+06
389	191.039	0.91					1.20498e+06	1.46937e+06	732697	2.10026e+06	680948	3.58034e+06	1.74064e+06	1.09214e+06	2.3181e+06	3.54442e+06	2.25463e+06	1.0902e+06	1.21136e+06	2.93902e+06	1.41599e+06	1.18687e+06	1.05677e+06	987193	719287	3.1183e+06	2.68344e+06	1.82119e+06
365	360.149	0.82					1.01505e+06	926884	1.04782e+06	1.62138e+06	1.21673e+06	1.03476e+06	1.28708e+06	1.24242e+06	1.46971e+06	864990	1.66155e+06	1.558e+06	518982	933118	1.29831e+06	961148	1.2676e+06	1.44484e+06	1.2216e+06	1.30221e+06	1.30633e+06	1.2271e+06
374	119.993	0.71					993271	1.10526e+06	980332	1.01496e+06	1.00384e+06	888220	1.11259e+06	1.17225e+06	998820	1.06495e+06	825461	994965	1.06596e+06	884001	1.10864e+06	1.23701e+06	1.15818e+06	936369	1.10842e+06	1.17256e+06	1.10198e+06	1.14791e+06
425	182.528	1.64					1.26346e+06	936377	1.32195e+06	1.05179e+06	1.18164e+06	1.57585e+06	1.08611e+06	948050	1.04189e+06	1.35609e+06	1.20827e+06	1.21199e+06	1.15396e+06	853483	1.3273e+06	949045	988727	898530	1.13309e+06	1.14951e+06	1.2512e+06	1.06309e+06
371	220.967	0.7					1.01258e+06	1.08622e+06	900676	1.1245e+06	1.17168e+06	856473	1.08347e+06	1.21982e+06	1.15872e+06	1.06486e+06	905357	1.02434e+06	977488	1.05422e+06	1.11658e+06	1.2387e+06	1.20549e+06	1.11524e+06	1.15648e+06	1.02697e+06	1.01432e+06	1.18811e+06
408	176.164	1.71					3.0151e+06	2.90976e+06	3.03249e+06	1.8015e+06	1.09769e+06	2.55664e+06	1.16017e+06	1.0248e+06	2.13352e+06	1.8316e+06	2.2871e+06	1.87516e+06	2.06812e+06	848628	1.24426e+06	1.02652e+06	838408	1.02272e+06	1.9498e+06	1.84669e+06	2.30062e+06	1.1154e+06
332	191.076	0.64					1.13015e+06	475668	622290	2.74455e+06	1.3942e+06	1.25785e+06	1.63958e+06	1.4399e+06	746277	1.94297e+06	877219	1.3636e+06	678538	1.07323e+06	997907	1.08511e+06	1.203e+06	1.47678e+06	1.09928e+06	1.83399e+06	1.2081e+06	1.37865e+06
393	272.969	2.2					1.23734e+06	1.13615e+06	1.23818e+06	1.14923e+06	1.10328e+06	1.30071e+06	1.14224e+06	1.06055e+06	1.06524e+06	1.16511e+06	1.11146e+06	1.15711e+06	1.03212e+06	1.01905e+06	1.23568e+06	1.14925e+06	1.03745e+06	1.0239e+06	1.21701e+06	1.33755e+06	1.29986e+06	1.24776e+06
361	86.9926	0.58					1.42497e+06	1.44045e+06	1.27339e+06	1.33351e+06	1.54908e+06	1.02502e+06	1.37496e+06	1.2737e+06	1.22939e+06	1.49329e+06	962165	1.24088e+06	1.17279e+06	1.15192e+06	1.22072e+06	1.40557e+06	1.84848e+06	1.31764e+06	1.3032e+06	1.41284e+06	1.23701e+06	1.39783e+06
417	142.539	11.57					1.137e+06	1.12219e+06	1.25583e+06	1.14219e+06	1.0163e+06	1.13044e+06	1.0239e+06	980047	1.12293e+06	1.27427e+06	1.20414e+06	1.1656e+06	920517	999765	1.17496e+06	1.10908e+06	1.21748e+06	989688	1.25814e+06	1.13978e+06	1.16701e+06	1.21099e+06
271	146.03	0.58					1.95257e+06	2.19073e+06	1.96976e+06	1.86769e+06	1.29703e+06	1.14473e+06	1.61955e+06	1.91317e+06	1.68756e+06	2.03218e+06	1.27663e+06	1.83867e+06	1.20914e+06	1.63127e+06	1.84463e+06	1.32909e+06	2.36246e+06	1.43298e+06	1.99981e+06	1.60708e+06	1.70567e+06	1.81507e+06
355	165.007	1.28					1.39296e+06	1.45259e+06	1.40532e+06	1.28328e+06	1.31036e+06	1.43223e+06	1.3062e+06	1.3021e+06	1.3323e+06	1.42254e+06	1.32278e+06	1.50534e+06	1.14523e+06	1.16578e+06	1.53164e+06	1.45506e+06	1.34683e+06	1.2598e+06	1.42758e+06	1.51849e+06	1.4344e+06	1.54317e+06
312	115.028	1.3					1.66654e+06	1.70166e+06	1.66494e+06	1.53958e+06	1.50573e+06	1.65579e+06	1.5634e+06	1573477	1.693e+06	1.68019e+06	1.63194e+06	1.72282e+06	1.42319e+06	1.40525e+06	1.79653e+06	1.67366e+06	1.60189e+06	1.46218e+06	1.70925e+06	1.73123e+06	1.74785e+06	1.71879e+06
336	128.998	0.7					1.34941e+06	1.15221e+06	1.14318e+06	1.12724e+06	1.10741e+06	771991	1.3362e+06	1.41574e+06	1.07499e+06	1.06432e+06	960163	1.08011e+06	901306	1.23264e+06	1.23941e+06	1.40572e+06	1.47439e+06	1.2243e+06	1.12898e+06	1.27226e+06	1.18667e+06	1.40667e+06
368	252.918	0.77					1.20622e+06	1.50983e+06	1.29617e+06	1.03947e+06	1.12188e+06	943583	1.13186e+06	1.22583e+06	1.11161e+06	1.05438e+06	1.12603e+06	1.22022e+06	1.12085e+06	1.04178e+06	1.1778e+06	1.2721e+06	1.24136e+06	1.08945e+06	1.17838e+06	1.20463e+06	1.22987e+06	1.26505e+06
322	127.039	0.9					1.31118e+06	1.61837e+06	941183	3.748e+06	1.03279e+06	17500000	3.05108e+06	1.50337e+06	3.55108e+06	9.93985e+06	5.12901e+06	1.25e+06	877899	7.94014e+06	2.44182e+06	1.56381e+06	1.26832e+06	1.43479e+06	887136	7.19058e+06	4.42463e+06	3.0391e+06
362	185.984	1.28					1.35012e+06	1.35053e+06	1.3605e+06	1.31988e+06	1.2696e+06	1.40315e+06	1.28129e+06	1.25627e+06	1.253e+06	1.34993e+06	1.28113e+06	1.40823e+06	1.13409e+06	1.22834e+06	1.53219e+06	1.34271e+06	1.3098e+06	1.18611e+06	1.33349e+06	1.45615e+06	1.34761e+06	1.46825e+06
398	146.06	11.56					1.07075e+06	1.18793e+06	1.1612e+06	1.19196e+06	1.08571e+06	1.24387e+06	1.06182e+06	1.04956e+06	1.20627e+06	1.28701e+06	1.23832e+06	1158820	1.04589e+06	1.06716e+06	1.25297e+06	1.14947e+06	1.13778e+06	1.12194e+06	1.2442e+06	1.25178e+06	1.27043e+06	1.26737e+06
159	99.0032	0.58					3.99537e+06	3.77772e+06	4.27797e+06	3.80001e+06	2.41369e+06	3.38417e+06	3.62364e+06	4.11443e+06	4077224	3.26794e+06	3.5639e+06	3.22774e+06	3.71792e+06	3.35203e+06	3.40133e+06	2.26953e+06	3.97611e+06	3.11939e+06	3.32413e+06	2.41933e+06	2.70026e+06	2.8911e+06
377	265.023	1.28					1.22607e+06	1.21182e+06	1.25737e+06	1.16384e+06	1.17184e+06	1.24245e+06	1.15668e+06	1.15564e+06	1.16833e+06	1.26786e+06	1.19616e+06	1.26294e+06	1.08461e+06	1.15006e+06	1.29983e+06	1.22794e+06	1.18589e+06	1.09859e+06	1.23044e+06	1.28409e+06	1.2688e+06	1.28596e+06
378	104.042	2.37					1.28657e+06	1.29946e+06	1.19858e+06	1.11397e+06	1.10984e+06	1.27402e+06	1.1724e+06	1.15167e+06	1.16222e+06	1.31809e+06	1.13964e+06	1.31035e+06	1.05012e+06	1.06936e+06	1.30673e+06	1.20933e+06	1.19949e+06	1.03487e+06	1.26108e+06	1.32644e+06	1.30065e+06	1.29949e+06
284	218.042	0.67					923330	694396	2.0674e+06	1.28729e+06	1.71816e+06	1.14158e+06	1.20546e+06	1.77431e+06	1.76354e+06	1.39266e+06	1.66734e+06	1.36699e+06	616473	1.55185e+06	1.10017e+06	1.79667e+06	1.58168e+06	2.1691e+06	1.08796e+06	1.26634e+06	1.37618e+06	1.61583e+06
3871	122.07	0.74					2.55535e+06	2.53517e+06	2612336	1.52415e+06	1.81898e+06	2.7915e+06	1.36425e+06	1.14524e+06	2.09196e+06	2.42687e+06	2.40521e+06	2.25789e+06	2.42157e+06	1.13251e+06	1.57372e+06	1.5845e+06	1.0657e+06	1.15124e+06	1.49717e+06	1894135	2.30091e+06	1.13574e+06
1860	192.91	0.66					1.26314e+06	1297248	1.38254e+06	1274664	1.2169e+06	1.41074e+06	1.19007e+06	1.07718e+06	1179463	1.23263e+06	1.18429e+06	1.28899e+06	1.12602e+06	1.01601e+06	1.41688e+06	1.22909e+06	1.13738e+06	1.0406e+06	1.35137e+06	1.26606e+06	1.30688e+06	1.22409e+06
203	226.08	8.26					1.088e+06	1.53721e+06	723019	1.68897e+06	1.55614e+06	11900000	2.35156e+06	2.91681e+06	3.79627e+06	2.23239e+06	2.73829e+06	2.17673e+06	1.21678e+06	4.9621e+06	1.95391e+06	5.96342e+06	1.05326e+06	4.56812e+06	837584	4.56596e+06	2.64139e+06	4.1089e+06
375	151.544	10.13					1.22894e+06	1.28421e+06	1.32094e+06	1.18366e+06	1.20764e+06	1.30263e+06	1.2905e+06	1.17221e+06	1.07727e+06	1.30345e+06	1.14229e+06	1.32414e+06	1.06708e+06	1.09612e+06	1.05319e+06	1.31995e+06	1.30322e+06	1.09365e+06	1.21042e+06	1.28444e+06	1.25148e+06	1.30182e+06
347	180.07	8					1.26099e+06	1.33211e+06	1.23558e+06	1.20959e+06	1.21705e+06	1.36455e+06	1.23358e+06	1347036	1.09051e+06	1.21799e+06	1.07721e+06	1.27612e+06	1.12038e+06	1.06046e+06	1.30914e+06	1.23598e+06	1.19273e+06	1.02406e+06	1.20409e+06	1.28212e+06	1.38464e+06	1.25639e+06
344	105.003	0.58					1.58535e+06	1.56825e+06	1.35415e+06	1.58965e+06	1.41457e+06	1.09482e+06	1.53181e+06	1.35204e+06	1.43942e+06	1.79539e+06	1.03001e+06	1.39379e+06	1.39776e+06	1.2655e+06	1.35326e+06	1.39493e+06	1.82123e+06	1.4126e+06	1.50714e+06	1.44257e+06	1.34234e+06	1.57245e+06
346	156.042	0.63					1.82701e+06	1.91595e+06	1.84342e+06	853564	1.26554e+06	1.51029e+06	1.24488e+06	1.34891e+06	1.83639e+06	1.59491e+06	1.72695e+06	1.67058e+06	1.60669e+06	1.43339e+06	1.79748e+06	1.82287e+06	1.59038e+06	1.19426e+06	1.84969e+06	1.44981e+06	1.92327e+06	1.76093e+06
4716	310.086	1.64					1.67939e+06	1.16657e+06	1.65567e+06	1.27434e+06	1.22442e+06	2.11751e+06	1327543	1.00489e+06	1.30222e+06	1.58507e+06	1.40563e+06	1.49017e+06	1.36647e+06	911954	1.65344e+06	1.12043e+06	1.13796e+06	1056058	1.37208e+06	1.50821e+06	1.49111e+06	1292399
5358	394.873	0.66					1299905	1.255e+06	1.45988e+06	1.00606e+06	1.25384e+06	1.00406e+06	1.30938e+06	1.3199e+06	1.22244e+06	1.31429e+06	1.37611e+06	1.35837e+06	1.07901e+06	1193536	1.1178e+06	1.65778e+06	1.37331e+06	1161737	2.02261e+06	1.22148e+06	1.33966e+06	1.29964e+06
352	163.094	7.7					1.36257e+06	1.29062e+06	1.33781e+06	1.25804e+06	1.23021e+06	1.27971e+06	1.28271e+06	1.31686e+06	1.30564e+06	1.3275e+06	1.24485e+06	1.33109e+06	1.19612e+06	1.07659e+06	1.17631e+06	1.32984e+06	1.24526e+06	1.26708e+06	1.21656e+06	1.28342e+06	1.37356e+06	1.32749e+06
319	111.009	0.58					1.69868e+06	1.65385e+06	1.53117e+06	1.69471e+06	1.69662e+06	1.21491e+06	1.48251e+06	1.52096e+06	1.36768e+06	1.84629e+06	1.07697e+06	1.51668e+06	1.17083e+06	1.37479e+06	1.55135e+06	1.81996e+06	2.2603e+06	1.50448e+06	1.62014e+06	1.70501e+06	1.55057e+06	1.78711e+06
351	226.071	10.13					1.30938e+06	1.35744e+06	1.33194e+06	1.23373e+06	1.19803e+06	1.33358e+06	1.32478e+06	1.3331e+06	1.19245e+06	1.37073e+06	1.28118e+06	1.41026e+06	1.15124e+06	1.14959e+06	1.14855e+06	1.41966e+06	1.3146e+06	1.26236e+06	1.40885e+06	1.40258e+06	1.33412e+06	1.3828e+06
376	210.076	11.55					1.35079e+06	1.25356e+06	1.31044e+06	1.24887e+06	1.17178e+06	1.26923e+06	1.31352e+06	1.1641e+06	1.29092e+06	1.33834e+06	1.33654e+06	1.30577e+06	1.12477e+06	1.2201e+06	1.39977e+06	1.31183e+06	1.29907e+06	1.31345e+06	1.30293e+06	1.33445e+06	1.35284e+06	1.4438e+06
350	119.53	2.36					1.36545e+06	1.46067e+06	1.25678e+06	1.24951e+06	1.2939e+06	1.31316e+06	1.27416e+06	1.33918e+06	1.34627e+06	1.36211e+06	1.2665e+06	1.42208e+06	1.25292e+06	1.23193e+06	1.44034e+06	1.38762e+06	1.34961e+06	1.20523e+06	1.41435e+06	1.38411e+06	1.38627e+06	1.37242e+06
334	288.983	0.71					1.21902e+06	1.38301e+06	1.32241e+06	1.31962e+06	1.25294e+06	955422	1.56037e+06	1.4314e+06	1.42997e+06	1.30359e+06	1.21013e+06	1.28331e+06	1.22689e+06	1321819	1.37952e+06	1.56706e+06	1.48681e+06	1.24215e+06	1.51459e+06	1.42721e+06	1493703	1503942
320	87.0788	0.9					1.43979e+06	1.27332e+06	1.5215e+06	1.5201e+06	1.6237e+06	1.82735e+06	1.67272e+06	1.50989e+06	1.31824e+06	1.54435e+06	1.76829e+06	1.64066e+06	1.3583e+06	1.27164e+06	1.47171e+06	1.32807e+06	1.27473e+06	1.39108e+06	1.17505e+06	1.54904e+06	1.50765e+06	1.48811e+06
309	200.044	0.91					1.43062e+06	1.77072e+06	1.05345e+06	3.1601e+06	1.18388e+06	7.83171e+06	2.975e+06	1.6112e+06	3.09467e+06	6.33763e+06	3.87156e+06	1.50119e+06	957994	4.97652e+06	2.19722e+06	1.77117e+06	1.58359e+06	1.52613e+06	1.01834e+06	5.64193e+06	3.75976e+06	3.1657e+06
311	430.861	0.77					1.681e+06	1.90014e+06	1.64238e+06	1.33139e+06	1.75407e+06	1.80841e+06	1.71564e+06	1.57603e+06	1.1825e+06	1.30516e+06	1.38699e+06	1.46938e+06	1.62452e+06	1.32724e+06	1.40021e+06	1.43419e+06	1.26953e+06	1.47225e+06	1.19346e+06	1.63231e+06	1.39916e+06	1.40652e+06
293	413.997	0.7					1.29796e+06	1.41123e+06	1.17585e+06	1.4621e+06	1.45336e+06	1.23219e+06	1.57379e+06	1.70369e+06	1.31149e+06	1355115	1.44327e+06	1.47389e+06	1.33511e+06	1.39656e+06	1.48029e+06	1.73778e+06	1.64518e+06	1.62471e+06	1.34762e+06	1.52709e+06	1.2333e+06	1.69716e+06
330	112.007	0.7					1.58073e+06	1.61783e+06	1.39489e+06	1.39393e+06	1.43823e+06	1.071e+06	1.50258e+06	1.45219e+06	1.39146e+06	1.39867e+06	1.25506e+06	1.47777e+06	1.28274e+06	1.30421e+06	1.45379e+06	1.79812e+06	1.46501e+06	1.48126e+06	1.68813e+06	1.44927e+06	1.56422e+06	1.84149e+06
305	146.996	1.28					1.84571e+06	1.92783e+06	1.85142e+06	1.70623e+06	1.69747e+06	1.87025e+06	1.6538e+06	1.6323e+06	1771220	1.88022e+06	1.74677e+06	1.93776e+06	1.49292e+06	1.45841e+06	2.03458e+06	1.92925e+06	1.7668e+06	1.59158e+06	1.8642e+06	2.03891e+06	1.91734e+06	2.06834e+06
1854	326.886	0.65					1642643	1.54362e+06	1.66003e+06	1.37119e+06	1.49531e+06	1.42021e+06	1.51745e+06	1.38613e+06	1.44795e+06	1.60537e+06	1.50718e+06	1.55359e+06	1.32864e+06	1.47308e+06	1.39732e+06	1.81345e+06	1.49181e+06	1.40735e+06	1.99265e+06	1.39826e+06	1.5795e+06	1.50523e+06
228	207.05	0.64					1.84666e+06	835522	1.05501e+06	5.69483e+06	2.59471e+06	2.52027e+06	2.74546e+06	2.44828e+06	1.28766e+06	3.06053e+06	1.45215e+06	2.28075e+06	1.19736e+06	1.85161e+06	1.88213e+06	1.52954e+06	1.91417e+06	2.61458e+06	1.32498e+06	3.37011e+06	2.09157e+06	2.18102e+06
327	147.068	11.01					1.37635e+06	1.51732e+06	1.53087e+06	1.48757e+06	2.09628e+06	1.54308e+06	1.23127e+06	1.45911e+06	1.61144e+06	1.73494e+06	1.33832e+06	1.5204e+06	1.37683e+06	1.32898e+06	1.50481e+06	1.59246e+06	1.40694e+06	1.44388e+06	1.54079e+06	1.64386e+06	1.56567e+06	1.51097e+06
276	112.006	0.58					1.92574e+06	2.06108e+06	1.74173e+06	1.86657e+06	2.23104e+06	1.54475e+06	1.87393e+06	1.85327e+06	1.54825e+06	2.19846e+06	1.28544e+06	1.81846e+06	1.44049e+06	1.55593e+06	1.88941e+06	2.23876e+06	2.72662e+06	1.77867e+06	1.92726e+06	2.22031e+06	1.99909e+06	2.07236e+06
313	168.562	8					1.62196e+06	1.70576e+06	1.62607e+06	1.54694e+06	1.49513e+06	1.71474e+06	1.61803e+06	1.57024e+06	1.42233e+06	1.61793e+06	1.39151e+06	1.69183e+06	1.38612e+06	1.45396e+06	1.67069e+06	1.62754e+06	1.50201e+06	1.29476e+06	1.51007e+06	1.72946e+06	1.64316e+06	1.7041e+06
5634	260.897	0.66					1.56113e+06	1.51085e+06	1.67071e+06	1.44311e+06	1.51436e+06	1.56878e+06	1.56662e+06	1.38243e+06	1.53275e+06	1725613	1.54899e+06	1.64441e+06	1.42115e+06	1.31224e+06	1.64218e+06	1.71896e+06	1552365	1.37595e+06	2.00957e+06	1589280	1.64598e+06	1.55498e+06
283	122.081	0.69					1.77846e+06	2.32833e+06	1.14247e+06	5.62986e+06	1.46166e+06	55400000	4.34405e+06	1.78015e+06	5.56559e+06	20300000	10400000	1.68009e+06	1.05902e+06	11100000	4.31739e+06	2.61675e+06	2.17905e+06	1.88021e+06	1.10179e+06	16700000	8.24906e+06	4.75737e+06
296	174.938	0.65					2.00649e+06	1.89178e+06	2.02946e+06	1.60595e+06	1.67443e+06	1.62019e+06	1.79554e+06	1.69104e+06	1.73851e+06	1.93284e+06	1.82318e+06	2.07958e+06	1.51683e+06	1.64207e+06	1.71792e+06	2.35994e+06	1.88734e+06	1.67693e+06	2.76574e+06	1.84099e+06	2.07965e+06	1.9703e+06
251	193.002	1.28					2.1427e+06	2.29473e+06	2.2678e+06	2.04081e+06	1.98309e+06	2.12657e+06	2.09685e+06	2.11046e+06	2.15248e+06	2.24935e+06	2.09579e+06	2.28712e+06	1.98449e+06	2.0562e+06	2.27103e+06	2.20272e+06	2.16651e+06	2.02942e+06	2.23732e+06	2.21571e+06	2.30428e+06	2.33603e+06
304	151.544	11.57					1.63039e+06	1.6715e+06	1.66772e+06	1.66242e+06	1.52724e+06	1.68693e+06	1.52655e+06	1.64269e+06	1.77644e+06	1.84386e+06	1.68622e+06	1.61779e+06	1.61442e+06	1.63065e+06	1.74217e+06	1.74925e+06	1.82355e+06	1.61552e+06	1.62094e+06	1.77657e+06	1.67428e+06	1.81166e+06
349	160.133	3					2360083	1.97046e+06	2.64786e+06	2.40135e+06	1.77098e+06	2.51313e+06	1.68522e+06	1.34674e+06	2.70453e+06	1.63662e+06	3.02932e+06	2.84873e+06	2.45078e+06	1.76767e+06	1.25742e+06	1.02811e+06	1.37797e+06	3.05088e+06	4.71937e+06	2.34515e+06	2.91029e+06	2.0836e+06
239	129.02	0.58					2.50067e+06	2.71136e+06	2.31807e+06	2.44658e+06	2.2353e+06	1.72196e+06	2.21669e+06	2.27063e+06	2.09325e+06	2.81632e+06	1.58465e+06	2.18025e+06	1.74517e+06	1.90165e+06	2.39705e+06	2.32582e+06	3.05393e+06	1.95173e+06	2.42216e+06	2.61816e+06	2.32564e+06	2.45578e+06
302	147.099	7.69					1.70727e+06	1.82495e+06	1.92381e+06	1.77588e+06	1.67368e+06	1.83131e+06	1.7329e+06	1.65483e+06	1.742e+06	1.84594e+06	1.61287e+06	1.78421e+06	1.55236e+06	1.63533e+06	1.68886e+06	1.70101e+06	1.66145e+06	1.65006e+06	1.7334e+06	1.88209e+06	1.76662e+06	1.88046e+06
317	185.047	11.57					1.75086e+06	1.86003e+06	1.86443e+06	1.98262e+06	1.70141e+06	2.01252e+06	1.76734e+06	1.52671e+06	1.66425e+06	1.95693e+06	1.90569e+06	1.73965e+06	1.49759e+06	1.61222e+06	1.90846e+06	1.63685e+06	1.80804e+06	1.70557e+06	1.83967e+06	1.8027e+06	1.74851e+06	1.85822e+06
1839	70.0125	0.58					8.78291e+06	4936465	4.05809e+06	7.80297e+06	67600000	27700000	15400000	4.98863e+06	6.26948e+06	16500000	7.40606e+06	8.18669e+06	17500000	6200194	10300000	91100000	12000000	22700000	9.52733e+06	29900000	13900000	20000000
307	143.547	11.54					1.89541e+06	1.7825e+06	1.82449e+06	1.71821e+06	1.68496e+06	1.78138e+06	1.66504e+06	1.62472e+06	1.64963e+06	1.92298e+06	1.78508e+06	1.86669e+06	1.43942e+06	1.52055e+06	1.8666e+06	1.84463e+06	1.84062e+06	1.69782e+06	1.83433e+06	1.82408e+06	1.93559e+06	1.99344e+06
273	72.0552	0.91					1.82483e+06	1.71387e+06	2.0776e+06	2.25853e+06	1.81238e+06	2.33068e+06	2.33133e+06	1.89201e+06	1.82921e+06	1.85211e+06	1.9943e+06	2.2017e+06	1.97998e+06	1.63994e+06	1.96794e+06	1.53578e+06	1.60409e+06	1.72973e+06	1.66732e+06	1.94817e+06	1.94338e+06	1.78572e+06
303	130.526	1.28					1.77707e+06	1.88582e+06	1.7613e+06	1.77896e+06	1.74868e+06	1.93357e+06	1.78532e+06	1.65448e+06	1.85441e+06	1.89185e+06	1.73171e+06	1.92504e+06	1.66425e+06	1.61572e+06	2.04788e+06	1.88878e+06	1.78921e+06	1.59619e+06	1.79072e+06	2.00623e+06	1.88587e+06	1.96495e+06
288	128.025	0.72					1.80546e+06	1.77968e+06	1.80061e+06	1.94159e+06	1.75734e+06	2.1506e+06	1.7924e+06	1.7338e+06	1.82934e+06	2.00543e+06	1.8201e+06	1.96901e+06	1.7714e+06	1.75886e+06	1.8167e+06	1.82048e+06	1.71546e+06	1.62618e+06	1.7962e+06	2.02276e+06	1.97063e+06	1.77463e+06
242	230.042	0.69					1.6257e+06	1.89751e+06	2.2854e+06	2.25676e+06	2.52841e+06	2.9584e+06	2.25457e+06	2.24599e+06	1.63303e+06	1.58439e+06	2.04575e+06	2.11787e+06	2.01255e+06	1.88383e+06	1.523e+06	1.48029e+06	1.71052e+06	2.27405e+06	2.69947e+06	2.60633e+06	1.86165e+06	1.79948e+06
256	134.093	7.7					1949642	1.97707e+06	1.92301e+06	1.80087e+06	1.74509e+06	1.9603e+06	1.99253e+06	2.05671e+06	1.91642e+06	2.00203e+06	1.81484e+06	2.01392e+06	1.74744e+06	1.66251e+06	1.97726e+06	1.9113e+06	1.93052e+06	1.79417e+06	2.06768e+06	2.14576e+06	2.12496e+06	2.00733e+06
253	135.003	1.28					2.56899e+06	2.75741e+06	2.661e+06	2.28675e+06	2.02708e+06	2.73248e+06	2.18313e+06	2.10685e+06	2.3359e+06	2.79644e+06	2.28863e+06	2.89204e+06	1.77488e+06	1.84363e+06	2.91011e+06	2.66935e+06	2.29146e+06	1.95873e+06	2.62731e+06	3.12396e+06	2.86093e+06	3.01808e+06
202	130.017	0.58					3.01713e+06	3.36096e+06	2.86697e+06	2.98996e+06	2.91273e+06	2.1486e+06	2.73674e+06	2.92407e+06	2.55265e+06	3.44893e+06	2.05161e+06	2.8527e+06	2.04762e+06	2.38679e+06	2.81595e+06	2.94037e+06	3.88737e+06	2.51952e+06	3.02625e+06	3.0756e+06	2.93736e+06	3.10991e+06
274	214.517	2.2					2.14411e+06	2.02368e+06	2.12309e+06	1.93483e+06	1.83458e+06	2.04234e+06	1.84996e+06	1.87956e+06	1.93893e+06	2.1944e+06	1.93478e+06	2.15879e+06	1.69881e+06	1.63741e+06	2.19755e+06	2.19819e+06	1.83386e+06	1.77749e+06	2.34256e+06	2.24307e+06	2.29409e+06	2.14312e+06
178	205.118	0.69					1.66419e+06	1.90346e+06	2.28345e+06	2.42857e+06	2.9431e+06	2.41647e+06	5.07185e+06	3.57189e+06	1541812	1779168	1.45335e+06	3.00861e+06	1.64277e+06	3.27693e+06	2.93069e+06	2.05236e+06	2.42732e+06	2.40572e+06	2496155	3.45827e+06	1.85712e+06	2.59663e+06
265	149.521	8.65					2.05385e+06	2.02622e+06	2.0266e+06	1.94612e+06	1.78792e+06	2.22588e+06	1.9473e+06	1.96037e+06	1.90046e+06	2.11647e+06	1.79685e+06	2.06005e+06	1.77147e+06	1.74528e+06	2.28479e+06	2.10241e+06	2.04111e+06	1.8204e+06	2.16944e+06	2.19378e+06	2.20304e+06	2.21842e+06
264	180.065	10.13					2.13257e+06	2.23153e+06	2.26549e+06	1.96494e+06	1.8857e+06	2.1569e+06	2.16878e+06	1.96639e+06	1.92977e+06	2.32305e+06	1.96298e+06	2.18674e+06	1.81109e+06	1.81808e+06	1.90237e+06	2.27942e+06	2.21206e+06	1.89567e+06	2.15358e+06	2.23561e+06	2.16579e+06	2.2199e+06
3568	102.97	0.58					4.32939e+06	2.35072e+06	2137136	4.09008e+06	20800000	10500000	6.89761e+06	2686309	3382732	6879907	3784571	4.02823e+06	7.84597e+06	3130513	4.97979e+06	24000000	5.60261e+06	10100000	4.27635e+06	9.92497e+06	5531956	7.9195e+06
324	291.069	6.09					2.37637e+06	1.84324e+06	2.14426e+06	1.97852e+06	1.64906e+06	3.81362e+06	1.34636e+06	1.49157e+06	1.7771e+06	3.08082e+06	2.15333e+06	2.17878e+06	1.99448e+06	2.2245e+06	2.61245e+06	2.94319e+06	2.24594e+06	2.03632e+06	2.81432e+06	2.73841e+06	2.71709e+06	2.72376e+06
5631	358.834	0.66					1.99336e+06	2.25904e+06	2.44086e+06	2.38587e+06	2.37691e+06	3.26006e+06	2.30065e+06	1.97472e+06	2.15864e+06	2.03237e+06	2314459	2073600	2432495	1.91674e+06	2.80638e+06	1.50576e+06	1.97028e+06	2.14463e+06	1.66171e+06	2.45981e+06	2.22613e+06	2.00273e+06
230	145.049	0.76					2.37769e+06	1.20898e+06	2.74604e+06	3.05416e+06	3.10856e+06	3.40534e+06	2.52845e+06	2.41432e+06	2.45428e+06	2.49881e+06	2.16524e+06	2.01758e+06	1.33507e+06	2.55121e+06	2.83849e+06	2.58025e+06	2.84286e+06	2.74863e+06	1.44801e+06	2.94023e+06	2.07286e+06	2.8505e+06
5630	208.883	0.66					2.21715e+06	2.56206e+06	2.70253e+06	2.88568e+06	2.72467e+06	3.8981e+06	2.5055e+06	2.25726e+06	2.52285e+06	2.39759e+06	2401408	2.47112e+06	2.60815e+06	1.96797e+06	3.3363e+06	1.78736e+06	2.13873e+06	2262912	1.96913e+06	2.82383e+06	2.61593e+06	2.40041e+06
229	225.015	0.75					2.62448e+06	1.17314e+06	2.94096e+06	3.08337e+06	3.22893e+06	3.44856e+06	2.60631e+06	2.43274e+06	2.16914e+06	2.37415e+06	2.0124e+06	2.04462e+06	1.45509e+06	2.43057e+06	2.78272e+06	2.77862e+06	2.70087e+06	2.69106e+06	1.46e+06	3.14212e+06	1.97749e+06	2.70812e+06
277	163.052	11.57					2.1443e+06	2.26557e+06	2.23098e+06	2.27153e+06	2.11666e+06	2.40657e+06	2.13706e+06	1.84502e+06	2.05053e+06	2.34382e+06	2.3469e+06	2.13945e+06	1.83844e+06	1.85045e+06	2.27548e+06	2.15022e+06	2.07006e+06	2.04886e+06	2.28058e+06	2.08912e+06	2.19242e+06	2.37597e+06
255	109.076	0.74					4.06012e+06	3.87272e+06	4.07297e+06	2.52543e+06	2.63667e+06	4.18929e+06	2.29162e+06	2.0956e+06	3.47842e+06	4.15088e+06	4.08367e+06	3.96629e+06	3.48507e+06	1.76806e+06	2.7783e+06	2.31719e+06	1.85938e+06	1.68914e+06	2.33192e+06	3.14474e+06	4.20593e+06	1.98308e+06
259	112.555	0.74					4.33901e+06	3.88662e+06	4.38416e+06	2.73481e+06	2.75643e+06	4.22095e+06	2.46944e+06	2.02876e+06	3.8508e+06	4.26633e+06	4.15149e+06	3.68402e+06	3.50378e+06	1.92379e+06	2.81848e+06	2.28923e+06	1.52413e+06	1.72861e+06	2.33251e+06	3.07466e+06	4.09726e+06	2.08412e+06
233	138.013	8.65					2.53874e+06	2.45267e+06	2.47502e+06	2.14635e+06	2.16316e+06	2.45951e+06	2.16778e+06	2.37634e+06	2.16476e+06	2.51106e+06	2.22771e+06	2.5556e+06	2.11951e+06	2.16294e+06	2.46349e+06	2.41432e+06	2.39812e+06	2.08201e+06	2.52275e+06	2.50911e+06	2.4223e+06	2.40822e+06
246	132.025	1.28					2.38787e+06	2.39548e+06	2.41654e+06	2.29684e+06	2.30282e+06	2.5358e+06	2.36988e+06	2.18515e+06	2.27407e+06	2.35281e+06	2.18379e+06	2.4961e+06	2.0036e+06	2.01083e+06	2.71357e+06	2.23041e+06	2.31511e+06	2.14574e+06	2.29988e+06	2.65274e+06	2.45631e+06	2.5205e+06
236	119.071	7.69					2.32282e+06	2.2491e+06	2.2205e+06	2.23374e+06	2.12573e+06	2.34815e+06	2.44058e+06	2.34371e+06	2.2663e+06	2.4649e+06	2.22328e+06	2.44912e+06	2.0542e+06	2.24404e+06	2.18691e+06	2.15003e+06	2.20028e+06	2.24659e+06	2.22487e+06	2.46424e+06	2.44367e+06	2.28531e+06
244	123.594	0.89					2.76401e+06	2.60497e+06	2.70086e+06	2.63874e+06	2.81805e+06	3.74359e+06	2.60673e+06	2.20824e+06	2.08455e+06	2.41085e+06	2.4373e+06	3.39709e+06	2.46915e+06	2.01634e+06	2.62437e+06	1.98083e+06	2.20827e+06	2.25579e+06	3.41514e+06	3.22822e+06	2.89545e+06	2.16137e+06
234	154.034	11.55					2.55166e+06	2.52607e+06	2.25493e+06	2.30296e+06	2.42685e+06	2.38887e+06	2.41149e+06	2.37436e+06	2.30081e+06	2.24746e+06	2.48368e+06	2.19986e+06	2.09435e+06	2.33497e+06	2.27159e+06	2.32668e+06	2.56179e+06	2.34914e+06	2.26484e+06	2.26243e+06	2.40978e+06	2.4444e+06
3770	270.009	0.71					2.18613e+06	2.24016e+06	2.00196e+06	2495280	2.37962e+06	1.86967e+06	3050407	2.83403e+06	2424255	2.19912e+06	2303165	2.71411e+06	2.26024e+06	2748146	2.28933e+06	3.03853e+06	2.92518e+06	2.53582e+06	2.39594e+06	2.566e+06	2.48052e+06	2.88299e+06
237	201.007	1.28					2.57316e+06	2.61027e+06	2.53145e+06	2.53956e+06	2.4265e+06	2.70978e+06	2.40504e+06	2.28038e+06	2.4044e+06	2.56012e+06	2.44649e+06	2.67976e+06	2.13943e+06	2.1015e+06	2.9401e+06	2.5405e+06	2.50619e+06	2.24012e+06	2.40927e+06	2.85874e+06	2.60968e+06	2.73203e+06
226	106.951	0.65					2.87201e+06	2.88108e+06	2.95709e+06	2.26382e+06	2.4003e+06	2.6449e+06	2.53154e+06	2.47066e+06	2.44798e+06	3.06641e+06	2.56265e+06	3.0797e+06	2.04106e+06	2.09616e+06	2.6987e+06	3.32906e+06	2.64534e+06	2.1531e+06	3.99337e+06	2.877e+06	3.20685e+06	3.17953e+06
231	233.982	1.28					2.5393e+06	2.60453e+06	2.64397e+06	2.90254e+06	2.73428e+06	2.97837e+06	2.63308e+06	2.41352e+06	2.46791e+06	2.651e+06	2.50707e+06	2.69254e+06	2.28736e+06	2.37187e+06	3.0719e+06	2.51666e+06	2.69246e+06	2.46594e+06	2.39583e+06	3.05309e+06	2.57524e+06	2.79229e+06
240	164.07	11.55					2.60061e+06	2.34549e+06	2.63862e+06	2.56861e+06	2.27679e+06	2.63308e+06	2.48787e+06	2259298	2.45445e+06	2.66111e+06	2.60004e+06	2.63419e+06	2.25708e+06	2.38577e+06	2.57543e+06	2.66857e+06	2.5221e+06	2.53762e+06	2.44421e+06	2.68406e+06	2.72159e+06	2.66996e+06
114	143.997	0.58					12100000	7.17669e+06	6.67783e+06	10900000	47100000	25600000	17800000	7.43068e+06	8.85382e+06	18000000	10300000	11200000	17800000	8.29561e+06	13800000	56600000	15300000	21700000	12200000	26500000	15500000	21800000
174	82.537	0.58					3.63702e+06	4.39456e+06	3.64432e+06	3.626e+06	3.54192e+06	2.77294e+06	3.44562e+06	3.66444e+06	3.18802e+06	4.15325e+06	2.64416e+06	3.5519e+06	2.74805e+06	3.13382e+06	3.77792e+06	4.2078e+06	4.75428e+06	3.38727e+06	3.94695e+06	4.46998e+06	4.084e+06	3.88313e+06
4715	342.86	0.66					2.50005e+06	2700670	2.92691e+06	2.56172e+06	2.6126e+06	3.00929e+06	2.6701e+06	2.43965e+06	2.59748e+06	2622576	2676590	2.64661e+06	2553390	2.3744e+06	2.87643e+06	2454000	2.45557e+06	2485086	2.64541e+06	2.55849e+06	2.62432e+06	2.55597e+06
105	132.004	0.58					7.26681e+06	7.46446e+06	8.43019e+06	7.27711e+06	5.16636e+06	6.07828e+06	6.54244e+06	8.26964e+06	7.50495e+06	5.99534e+06	7.04173e+06	6.32825e+06	6.38331e+06	6.44959e+06	6.79345e+06	5.10378e+06	8.83259e+06	5.37307e+06	6.35224e+06	5.22027e+06	5.98818e+06	5.87578e+06
216	153.041	2.57					3.74875e+06	3.41461e+06	3.79836e+06	2.32188e+06	2.6124e+06	6.72643e+06	2.80802e+06	2.68613e+06	2.91939e+06	4.65791e+06	3.14989e+06	4.82907e+06	4.31425e+06	2.45245e+06	3.03178e+06	3.51457e+06	2.55042e+06	2.37809e+06	6.51365e+06	3.98366e+06	4.41416e+06	3.42991e+06
5633	410.847	0.66					2.63367e+06	2465238	3.04751e+06	2464111	2621172	2.55471e+06	2.72187e+06	2.49322e+06	2.68318e+06	2.68487e+06	2775699	2.69135e+06	2.37838e+06	2.45253e+06	2.56379e+06	2.83588e+06	2.57535e+06	2562211	3.23137e+06	2.44114e+06	2663485	2.56973e+06
201	146.081	1.15					2.97781e+06	3.33492e+06	4.81579e+06	811454	1.21367e+06	4.64206e+06	2.04508e+06	2.96718e+06	5.27432e+06	3.08357e+06	5.57201e+06	4.55451e+06	4.50808e+06	1.86099e+06	2.20523e+06	3411588	2.54453e+06	3.85545e+06	3.74427e+06	2.71443e+06	5.16791e+06	3.2735e+06
182	103.52	1.3					3.57438e+06	3.78078e+06	3.57834e+06	3.36801e+06	3.21671e+06	3.51747e+06	3.32378e+06	3.46794e+06	3.55978e+06	3.68129e+06	3.40935e+06	3.69473e+06	3.21254e+06	3.04378e+06	3.77708e+06	3.69982e+06	3.5765e+06	3.28015e+06	3.70151e+06	3.71806e+06	3.74594e+06	3.68493e+06
196	368.027	2.2					2.94392e+06	2.72118e+06	3.03983e+06	3.29584e+06	3.46228e+06	4.08227e+06	3.30985e+06	3.08993e+06	2.52892e+06	2.59416e+06	2.87987e+06	2.88526e+06	2.729e+06	2.78866e+06	3.12849e+06	2.62363e+06	2.43905e+06	2.86443e+06	2.67952e+06	3.70812e+06	2.86981e+06	2.64481e+06
5632	494.809	0.66					2614898	2.7355e+06	3.26911e+06	2.84966e+06	2.85423e+06	3.08604e+06	3.02621e+06	2.6812e+06	2.78719e+06	2.75376e+06	2874795	2890370	2.76527e+06	2.56091e+06	2.94776e+06	2.62901e+06	2.66049e+06	2.76509e+06	2.98255e+06	2.72889e+06	2.80192e+06	2.69022e+06
214	105.048	2.36					3.14812e+06	3.24752e+06	2.88616e+06	2.5857e+06	2.53558e+06	2.97085e+06	2.7448e+06	2.69398e+06	2.79386e+06	3.17553e+06	2.78322e+06	3.06645e+06	2.43282e+06	2.50935e+06	3.15674e+06	2.94179e+06	2.80504e+06	2.41558e+06	3.11475e+06	3.21396e+06	3.15952e+06	3.1978e+06
5629	426.821	0.66					2.69283e+06	3.13167e+06	3.41697e+06	3.18887e+06	3.14257e+06	4.00071e+06	3.23598e+06	2750045	2.93163e+06	2.90688e+06	3.20089e+06	3.03602e+06	3.29761e+06	2.8314e+06	3412418	2.38348e+06	2.75171e+06	2.94476e+06	2.68332e+06	3.14703e+06	3123877	2.81361e+06
212	176.091	11.01					3.01262e+06	3.23659e+06	2.9619e+06	2.82774e+06	3.00907e+06	3.345e+06	2.6786e+06	2.76138e+06	3.02355e+06	3.42887e+06	2.72392e+06	3.30209e+06	2.79248e+06	2.50463e+06	3.38835e+06	3.37232e+06	2.78295e+06	2.67976e+06	3.51925e+06	3.30628e+06	3.33734e+06	3.23149e+06
217	135.56	11.01					2.7552e+06	2.8747e+06	2.57657e+06	2.88289e+06	3.08468e+06	3.34664e+06	2.87195e+06	2.66055e+06	2.98139e+06	3.02342e+06	2847567	2.91203e+06	2.9125e+06	2.86444e+06	2.9053e+06	2.91395e+06	2.60937e+06	2.90781e+06	2.95719e+06	2.76991e+06	2.75884e+06	2.77451e+06
155	151.035	0.58					4.20005e+06	4.93434e+06	4.49081e+06	4.40018e+06	4.01026e+06	3.1062e+06	3.93334e+06	4.23717e+06	3.66775e+06	4.95786e+06	2.89669e+06	4.10378e+06	2.99156e+06	3.38341e+06	4.30858e+06	4.52352e+06	5.80743e+06	3.57682e+06	4.19583e+06	4.47339e+06	4.11102e+06	4.51494e+06
181	198.097	0.75					2.90556e+06	1.74979e+06	3.73768e+06	4.55543e+06	4.23217e+06	4.96166e+06	3.70321e+06	3.52118e+06	3.45833e+06	3.35049e+06	2.93276e+06	2.8796e+06	1.69174e+06	4.11914e+06	4.32927e+06	4.2358e+06	4.11428e+06	4.44848e+06	2.09941e+06	4.55152e+06	3.23458e+06	4.61668e+06
207	219.017	1.28					3.11942e+06	3.22744e+06	3.19542e+06	3.1163e+06	2.99122e+06	3.33255e+06	2.95906e+06	2.84815e+06	2.96649e+06	3.18244e+06	3.01489e+06	3.25508e+06	2.65961e+06	2.80177e+06	3.52049e+06	3.15344e+06	3.06737e+06	2.76751e+06	3.08198e+06	3.52436e+06	3.21601e+06	3.40076e+06
3703	264.15	0.9					2.92058e+06	2.88454e+06	3.39223e+06	3997207	3492616	6107731	3.50324e+06	2.97004e+06	3.25122e+06	3787535	3.70985e+06	3698632	3.55024e+06	2980061	3.62621e+06	2.50594e+06	2.65877e+06	3.02418e+06	2.66394e+06	4.12037e+06	3358612	3.0185e+06
175	121.012	0.71					2.88832e+06	3.24534e+06	2.6346e+06	3.01764e+06	3.20137e+06	2.34174e+06	3.68425e+06	3.64072e+06	2.86187e+06	2.92482e+06	2.45383e+06	3.04481e+06	2.72322e+06	3.40722e+06	3.48999e+06	3.96027e+06	4.00522e+06	3.35432e+06	3.20341e+06	3.12069e+06	3.14562e+06	3.65719e+06
192	162.031	10.13					3.14183e+06	3.22114e+06	3.05166e+06	2.82263e+06	3.11834e+06	3.03513e+06	3.13955e+06	3.19711e+06	2.88452e+06	2.95964e+06	2.94861e+06	3.01477e+06	3.0681e+06	3.21782e+06	2.83849e+06	3.06916e+06	2.95225e+06	3.17284e+06	3.27123e+06	3.0487e+06	2.86617e+06	2.92382e+06
198	126.555	11.01					3.06416e+06	3.26546e+06	3.43722e+06	3.10875e+06	3.16918e+06	3.26723e+06	2.49518e+06	2.99496e+06	3.19807e+06	3.73385e+06	2.84278e+06	3.85568e+06	2.78293e+06	2.68812e+06	3.48886e+06	3.49541e+06	2.92507e+06	2.90566e+06	3.60355e+06	3.64718e+06	3.54657e+06	3487075
176	154	0.71					3149979	3.15649e+06	2.58715e+06	3.00424e+06	2.96209e+06	2.54832e+06	3.54527e+06	3.61118e+06	3.26565e+06	3.07042e+06	2.67686e+06	2.96697e+06	2.73143e+06	3.23513e+06	3.33084e+06	3.91347e+06	3.86172e+06	3.16166e+06	3.21743e+06	3.53576e+06	2.85402e+06	3.6792e+06
193	190.083	7.69					3.12081e+06	3.18582e+06	2.99892e+06	3.08092e+06	2.8035e+06	3.14501e+06	3.23371e+06	3.17568e+06	3.01078e+06	3.23828e+06	2.99021e+06	3.04744e+06	2.78854e+06	2.78683e+06	3.04248e+06	2.97522e+06	3.11259e+06	3.04586e+06	3.05416e+06	3.36354e+06	3.25994e+06	3.04288e+06
221	159.076	0.79					2.53408e+06	3.53061e+06	3.06351e+06	4.53036e+06	3.10879e+06	4.27997e+06	2.75964e+06	2.56909e+06	4.8237e+06	5.99348e+06	5.20935e+06	4.00862e+06	4.18322e+06	4.02996e+06	5.65931e+06	4.15372e+06	4.38731e+06	4.05352e+06	2.67786e+06	3.98615e+06	5.3589e+06	5.00599e+06
179	190.963	1.28					3.79491e+06	3.8915e+06	3.93807e+06	3.62918e+06	3.62326e+06	3.9748e+06	3.60688e+06	3.56968e+06	3.60304e+06	3.87702e+06	3.58022e+06	3.98054e+06	3.27464e+06	3.49552e+06	4.19353e+06	3.86848e+06	3.71808e+06	3.43998e+06	3.72176e+06	4.09021e+06	3.85057e+06	4.03001e+06
194	130.065	11.57					3.1299e+06	3.3694e+06	3.37291e+06	3.45897e+06	3.28635e+06	3.52512e+06	3.12879e+06	3.143e+06	3.50069e+06	3.59566e+06	3.53249e+06	3.26305e+06	3.07475e+06	3.23459e+06	3.43786e+06	3.26701e+06	3.44066e+06	3.27443e+06	3.42541e+06	3.51674e+06	3.39341e+06	3.52479e+06
235	269.087	6.09					4.11018e+06	2.93985e+06	3.80335e+06	3.31831e+06	2.77419e+06	11900000	2.17935e+06	2.37146e+06	2.92801e+06	6.71834e+06	3.57274e+06	3.67379e+06	3.5461e+06	3.79977e+06	4.52641e+06	5.75292e+06	3.94201e+06	3.46893e+06	5.85706e+06	5.10227e+06	4.80334e+06	4.74183e+06
167	147.066	7.69					3.60137e+06	3.62837e+06	3.67161e+06	3.697e+06	3.53087e+06	3.83253e+06	3.92469e+06	3.81249e+06	3.71385e+06	3.89197e+06	3.44534e+06	3.78877e+06	3.418e+06	3.56824e+06	3.52175e+06	3.55753e+06	3.66929e+06	3.62341e+06	3.63148e+06	3.91122e+06	3.91229e+06	3.65679e+06
5628	276.871	0.66					3.58789e+06	3.82979e+06	4.25666e+06	4.00689e+06	3.88378e+06	4.83083e+06	3.90667e+06	3.49603e+06	3663571	3.65733e+06	3.91084e+06	3.9269e+06	3.74964e+06	3285470	4.50822e+06	3.32153e+06	3.55211e+06	3.48675e+06	3.81313e+06	4008374	4004055	3.79042e+06
63	122.019	0.58					14100000	14200000	16200000	13700000	8.76809e+06	11300000	12400000	15300000	14100000	11700000	13300000	12100000	11600000	11500000	12400000	8.9699e+06	15700000	9.82517e+06	12400000	9.73373e+06	11500000	10800000
142	174.991	1.28					5.19417e+06	5.43194e+06	5.31864e+06	4.68358e+06	4.61465e+06	5.13436e+06	4.74783e+06	4.81056e+06	5.03267e+06	5.48793e+06	4.83141e+06	5.5792e+06	4.37514e+06	4.72427e+06	5.52751e+06	5.5052e+06	4.96954e+06	4.56187e+06	5.6592e+06	5.46488e+06	5.54058e+06	5.67541e+06
165	173.539	10.13					3.79559e+06	3.9723e+06	4.28531e+06	3.73971e+06	3.66632e+06	4.04648e+06	4.12761e+06	3.86251e+06	3.45504e+06	4.0836e+06	3.69727e+06	4.13128e+06	3.57848e+06	3.57684e+06	3.52139e+06	4.04092e+06	4.23679e+06	3.5114e+06	3.98334e+06	3.96647e+06	3.95094e+06	3.90049e+06
97	224.083	8.26					3.5123e+06	4.96691e+06	2.27891e+06	5.52e+06	4.95986e+06	37400000	7.39076e+06	9.0798e+06	11800000	7.14373e+06	8.55606e+06	6.7459e+06	3.8469e+06	15700000	6.08134e+06	18700000	3.29583e+06	14300000	2.70919e+06	14300000	8.35403e+06	12900000
177	164.534	11.57					3.98899e+06	4.1212e+06	4.2369e+06	3.85939e+06	3.72594e+06	4.20317e+06	3.79444e+06	3.60331e+06	3.72176e+06	4.27737e+06	4.15881e+06	4.05858e+06	3.24121e+06	3.54114e+06	4.12179e+06	3.90983e+06	4.03932e+06	3.84896e+06	4.12812e+06	3.97345e+06	4.02542e+06	4.10024e+06
183	305.149	11.57					3.82575e+06	4.12984e+06	3.97321e+06	4.26576e+06	3.80282e+06	4.27205e+06	3.83324e+06	3.46648e+06	4.48152e+06	4.43929e+06	4.54559e+06	3.83573e+06	3.61289e+06	3.78542e+06	4.36236e+06	4.25107e+06	4.02058e+06	4.11948e+06	4.13206e+06	4.43904e+06	4.06503e+06	4.19256e+06
168	141.158	2.46					4.62748e+06	4.79555e+06	4.57349e+06	3.96435e+06	3.87483e+06	4.56861e+06	3.77039e+06	3.7976e+06	4.224e+06	4.98762e+06	4.05884e+06	4.74999e+06	3.60316e+06	3.60142e+06	4.73815e+06	4.55843e+06	4.06752e+06	3.57727e+06	4.85534e+06	4.80779e+06	4.91556e+06	4.9392e+06
154	72.0807	1.13					6.60585e+06	4.50576e+06	6.98384e+06	7.4289e+06	6.35557e+06	8.65289e+06	5.21715e+06	4.355e+06	4.27948e+06	5.82804e+06	5.80173e+06	5.48807e+06	5.59223e+06	4.15838e+06	4.44928e+06	4.6663e+06	3.79053e+06	4.5545e+06	5.01815e+06	6.85052e+06	5.76186e+06	4.74809e+06
153	153.026	10.13					4528550	4.67543e+06	4.88173e+06	4.1459e+06	4.37647e+06	4.90852e+06	4.6649e+06	4.36741e+06	3.86778e+06	5.00102e+06	4.11369e+06	4.75013e+06	3891495	3.93246e+06	3.9246e+06	5.0456e+06	4.74924e+06	4.00411e+06	4.79216e+06	4.85633e+06	4683609	4.82896e+06
166	165.542	11.54					4.78886e+06	4.42125e+06	4.47953e+06	4.30335e+06	4.29922e+06	4.46008e+06	4.38444e+06	3.83176e+06	4.11368e+06	4.55038e+06	4.36546e+06	4.42941e+06	3.58258e+06	3.81411e+06	4.56311e+06	4.52951e+06	4.42519e+06	4174905	4.55497e+06	4.53949e+06	4.80726e+06	4.77973e+06
146	242.925	0.65					5.55331e+06	5.24656e+06	5997414	4.11265e+06	4.79995e+06	4.03229e+06	5.13344e+06	4.65384e+06	4.70878e+06	5.48307e+06	5.18595e+06	5.73965e+06	4286786	4.59163e+06	4.53599e+06	7292423	5659814	4.54732e+06	8.57411e+06	4.9249e+06	5535209	5.48285e+06
107	398.241	12.64					8.87053e+06	10300000	8.08917e+06	10600000	11800000	11900000	9.99545e+06	7.88531e+06	11900000	11200000	11900000	10300000	11000000	11100000	12700000	11200000	11100000	9.48803e+06	11100000	12100000	12700000	11800000
3970	132.077	7.69					5.16926e+06	5105331	4.85666e+06	4434278	4.08821e+06	4.82536e+06	4693237	4.87015e+06	5.01132e+06	5042400	4597661	4.9693e+06	4.13406e+06	3858991	4.92064e+06	4.62162e+06	4520284	4.39241e+06	4.90881e+06	5.13618e+06	5.16418e+06	5.1193e+06
149	145.028	11.54					5.27898e+06	5.0486e+06	5.43412e+06	4.74295e+06	4.66365e+06	5.24863e+06	4.74522e+06	4.50516e+06	4.66227e+06	5.39657e+06	4.84089e+06	5.15515e+06	3.98107e+06	4.24802e+06	5.24128e+06	5.28908e+06	5.16456e+06	4.73262e+06	5.2109e+06	5.14345e+06	5.61491e+06	5.19722e+06
143	253.031	0.73					5.79808e+06	5.73657e+06	5.53584e+06	4.97634e+06	4.94059e+06	6.36361e+06	5.19077e+06	4.78889e+06	5.90232e+06	6.24393e+06	5.78463e+06	6.14317e+06	5641251	5.03653e+06	5.32703e+06	5.10722e+06	4.64786e+06	4.52049e+06	5.15492e+06	5.77236e+06	5.75303e+06	5.10406e+06
108	376.259	12.64					9.67851e+06	11000000	9.23023e+06	11900000	13100000	13200000	11500000	7.8705e+06	13900000	13100000	13300000	12100000	12000000	11600000	14700000	13000000	12600000	10000000	13300000	14200000	14200000	13700000
140	155.028	1.28					5.25079e+06	5.20401e+06	5.28881e+06	5.40529e+06	5.87948e+06	5.8597e+06	5.39175e+06	5.10467e+06	5.00691e+06	5.22187e+06	5.01965e+06	5.34353e+06	4.72482e+06	5.69844e+06	6.06896e+06	5.07156e+06	5.3616e+06	5.17819e+06	4.88765e+06	5.84458e+06	5.22239e+06	5.58054e+06
5561	626.08	0.71					5.8496e+06	5.38915e+06	5.3357e+06	5869985	6263834	7.79225e+06	6202656	5.24475e+06	5.9339e+06	6205664	6438979	6.15563e+06	6690158	6253703	6039400	5197856	5.04115e+06	5.14691e+06	5961461	6351982	6089113	5.4548e+06
135	168.113	0.74					10700000	10200000	10800000	6.89771e+06	7.41155e+06	11200000	6.64125e+06	5.55238e+06	9.62133e+06	10600000	11000000	9.59615e+06	9.29767e+06	5.35298e+06	7.26597e+06	5.98899e+06	5.00643e+06	5.00027e+06	6.41644e+06	7.26178e+06	10400000	5.27839e+06
127	223.523	2.2					6.20845e+06	6.11306e+06	6.16514e+06	6.15278e+06	6.08669e+06	6.64161e+06	6.37606e+06	6.23446e+06	5.69222e+06	5.61721e+06	5.79563e+06	6.09358e+06	5.6555e+06	5.74609e+06	6.37585e+06	5.87093e+06	5.69145e+06	5.86748e+06	6.02753e+06	6.53762e+06	5.93572e+06	5.76753e+06
75	393.285	12.64					15400000	16900000	15900000	17800000	18700000	19800000	18000000	12100000	21000000	20300000	18800000	19700000	18100000	16300000	21300000	20300000	19400000	15600000	20500000	21400000	19400000	20000000
124	229.154	5.95					6.74901e+06	5.78956e+06	6.28786e+06	8.47356e+06	6.5697e+06	9.07942e+06	7.29478e+06	6.49871e+06	6.62037e+06	4.65029e+06	6.54207e+06	6.05421e+06	5.37104e+06	6.77215e+06	6.84496e+06	5.21396e+06	6.35758e+06	6.05501e+06	13800000	8.73339e+06	6.62009e+06	7.59202e+06
119	207.11	7.7					6.71555e+06	6.72075e+06	6.8041e+06	6.63816e+06	5.99817e+06	6.76938e+06	6.92927e+06	7.0063e+06	6.77428e+06	6.80515e+06	6.28197e+06	6.56239e+06	6.20904e+06	6.37703e+06	6.50274e+06	6.88461e+06	6.40096e+06	6.49592e+06	6.88807e+06	7.31772e+06	6.99612e+06	6.85777e+06
2385	84.9596	0.58					13100000	7.8843e+06	6541952	13200000	64100000	30700000	22300000	8901678	9681359	19700000	12200000	12500000	24300000	10300000	15300000	73300000	18700000	32000000	13100000	30300000	17100000	23600000
117	124.922	0.66					8.19664e+06	8.2587e+06	8.61449e+06	8915326	8.13222e+06	10700000	7.90397e+06	7.21489e+06	8.0617e+06	8.18566e+06	7.89375e+06	8833381	8.02543e+06	6.63331e+06	10100000	7.43809e+06	7.46021e+06	7412636	8011816	9.27675e+06	9065669	8.6668e+06
3843	132.117	0.91					8698948	7.67134e+06	7980896	8554992	9066362	11000000	9575415	7.74767e+06	8409233	8503128	8.27961e+06	9091884	8768502	7717765	8199169	6.86015e+06	7.59452e+06	7667251	7.61712e+06	8871479	9168480	7898819
109	134.081	0.9					8.88562e+06	8.02738e+06	8.72994e+06	8.92014e+06	8.9014e+06	11500000	9209529	7.85598e+06	8.29041e+06	8.67794e+06	8.83942e+06	9.3195e+06	7.90379e+06	7.49226e+06	9.60205e+06	8.11565e+06	7.61916e+06	7.9646e+06	7.99163e+06	9.54161e+06	9.19227e+06	8.31686e+06
112	190.912	0.66					8.56774e+06	8.6182e+06	9.16825e+06	8.4959e+06	8.30666e+06	9.88967e+06	8.36551e+06	7.6907e+06	8.26346e+06	8.31853e+06	8.13968e+06	9.26258e+06	7.94243e+06	7033239	9.78262e+06	8.20831e+06	7.81363e+06	7.46296e+06	9.00942e+06	9.16193e+06	9.17503e+06	8845926
5627	290.847	0.66					9223358	10600000	11200000	12000000	11000000	17300000	10400000	8876194	10300000	9212524	10200000	9786341	11600000	8482543	14100000	6.83176e+06	8451532	9533901	7.31141e+06	12000000	10900000	9413811
84	128.023	1.28					9.91679e+06	9.37556e+06	9.71368e+06	10700000	10300000	10500000	9.97779e+06	10300000	9.40806e+06	9.57672e+06	9.87257e+06	9.97043e+06	8.54282e+06	9.12914e+06	10700000	9.26085e+06	9.94441e+06	9.93879e+06	8.89239e+06	10300000	9.63514e+06	9.87807e+06
98	91.1131	2.49					10600000	11400000	10900000	9.2946e+06	8.88111e+06	10600000	9.40455e+06	8.89524e+06	9.80493e+06	11900000	9.90474e+06	11300000	8.44431e+06	8.25911e+06	11500000	11200000	10100000	9.22301e+06	11200000	11500000	11200000	11600000
5626	206.886	0.66					10600000	12000000	12700000	13600000	12400000	18600000	11900000	9992843	11600000	11100000	11300000	11900000	12400000	9449314	15700000	8614129	9933859	10600000	9009136	13200000	12200000	11200000
64	221.11	8.84					11200000	10400000	8.48978e+06	16600000	9384955	35600000	15400000	14700000	37800000	20400000	13700000	13300000	11800000	35300000	11900000	32000000	8.00848e+06	21100000	7.50158e+06	21000000	20600000	24500000
71	110.009	0.58					14000000	14800000	12700000	14200000	15300000	10800000	13300000	13600000	11500000	16200000	9.2529e+06	12700000	10800000	11900000	13700000	16500000	20000000	13000000	13800000	15400000	13700000	15100000
3869	258.899	0.66					11600000	10800000	12500000	10200000	10800000	11100000	11700000	10400000	10700000	11200000	10800000	11300000	9599824	9699241	11000000	12200000	10500000	10200000	14300000	11200000	11500000	11300000
76	198.087	0.7					50700000	36300000	44900000	12700000	14500000	20800000	13200000	11500000	35500000	32400000	40800000	31700000	47300000	8.99393e+06	13800000	14200000	10300000	8.23958e+06	25800000	15400000	37800000	11400000
49	125.986	0.58					33300000	19900000	17900000	31800000	164000000	79500000	53000000	21100000	24000000	52100000	29100000	31100000	54600000	23300000	38800000	209000000	47900000	69200000	34200000	82200000	45300000	64100000
54	240.096	8.41					14300000	14300000	10100000	14900000	13000000	37100000	20100000	19200000	32200000	38700000	13100000	22900000	13000000	36800000	10900000	32600000	9.65351e+06	17900000	8.84207e+06	22500000	23400000	23300000
101	137.046	6.09					15100000	10800000	13400000	11900000	9.71174e+06	42300000	8.08265e+06	8.76159e+06	10500000	24800000	13000000	13500000	12800000	13000000	16200000	20700000	14100000	12900000	21700000	18600000	17100000	17500000
74	128.018	0.83					13800000	13600000	13800000	13200000	12600000	15600000	13500000	12300000	14000000	14400000	13600000	14800000	12800000	12400000	13000000	12300000	12000000	11900000	13300000	14100000	13800000	13400000
70	119.018	1.28					15100000	15300000	15000000	14200000	14600000	15700000	14100000	13700000	14600000	15100000	13900000	16000000	12700000	12500000	17000000	15100000	14500000	13400000	14800000	17000000	15600000	16500000
51	128.019	0.58					21200000	23200000	20200000	21800000	19800000	15300000	19100000	20400000	18200000	24100000	14100000	19900000	15300000	17200000	20300000	20200000	28300000	17700000	21500000	21700000	20100000	22100000
50	90.0549	0.9					16000000	14100000	14800000	22100000	23400000	22400000	21900000	20700000	16600000	15100000	19900000	15100000	25100000	22700000	16600000	13200000	15700000	21700000	13300000	16100000	15500000	13500000
69	121.57	0.74					29700000	28600000	31600000	17400000	19300000	31400000	16600000	13900000	26900000	31700000	29100000	27600000	25000000	12700000	20200000	17700000	13200000	12000000	16600000	22500000	29000000	15000000
5625	274.873	0.66					16400000	17600000	20200000	18900000	18500000	23000000	18500000	16400000	17100000	17900000	17800000	17800000	17700000	15000000	20700000	15900000	16200000	16600000	17800000	18600000	18300000	17500000
47	118.086	1.34					34800000	23900000	36500000	36000000	30600000	43900000	26200000	22100000	22300000	32000000	29200000	30400000	26500000	19700000	24400000	25800000	20300000	22200000	29000000	36500000	31900000	26500000
52	188.07	11.57					21600000	23100000	22400000	24000000	21600000	24500000	20800000	20200000	24000000	24500000	24000000	22500000	20400000	20700000	23900000	22500000	21900000	22500000	24000000	24600000	23000000	24900000
46	133.074	0.9					23200000	22700000	24100000	25300000	24000000	31600000	24400000	22400000	22500000	23400000	24800000	25200000	23000000	20300000	26000000	20800000	21000000	21900000	21300000	27000000	24400000	22600000
48	130.086	11.01					23100000	24600000	23100000	22300000	21800000	25500000	20900000	21400000	23500000	26200000	21200000	25200000	21600000	20100000	26000000	25300000	22100000	21200000	26500000	25600000	25700000	25400000
34	249.087	11.57					37100000	39200000	38200000	40500000	36100000	41600000	36000000	33600000	41100000	42200000	41000000	37600000	34700000	34900000	40300000	38600000	37300000	38500000	39900000	42100000	38300000	41900000
32	114.061	0.7					163000000	123000000	146000000	39300000	46000000	70100000	42800000	36400000	114000000	115000000	124000000	109000000	141000000	27800000	47300000	49700000	32900000	26600000	86500000	54800000	132000000	39700000
15	238.099	8.41					44500000	44800000	31900000	46700000	40700000	117000000	63000000	60400000	102000000	122000000	41600000	71800000	41200000	116000000	34400000	103000000	30300000	56600000	27900000	70200000	74300000	73500000
19	130.05	0.73					39200000	47000000	41800000	73800000	55600000	62500000	57800000	52800000	43400000	37000000	40600000	40600000	41900000	50300000	50200000	38500000	58300000	60200000	71400000	64900000	44100000	52000000
24	122.924	0.66					52200000	53700000	55400000	54600000	51700000	68600000	50700000	45800000	51700000	51700000	50500000	56000000	51500000	42700000	64500000	47400000	46800000	45500000	52500000	59700000	57400000	55700000
13	212.103	0.74					124000000	120000000	124000000	75900000	83600000	127000000	71800000	64400000	109000000	125000000	125000000	112000000	107000000	58400000	82500000	67000000	59500000	56000000	70300000	85600000	119000000	60600000
8	121.068	0.74					285000000	267000000	296000000	163000000	179000000	293000000	161000000	129000000	245000000	290000000	275000000	261000000	228000000	120000000	190000000	163000000	123000000	113000000	163000000	210000000	278000000	144000000

## Sheet: SkM Global Neg Ion
row ID	row m/z	row retention time	ID	Identification method	Molecular formula	Name	[Con009 - male]p.mzXML Peak height	[Con010 - male]p.mzXML Peak height	[Con011 - male]p.mzXML Peak height	[Con014 -female]p.mzXML Peak height	[Con015 -female]p.mzXML Peak height	[Con016 - female]p.mzXML Peak height	[Con017 - female]p.mzXML Peak height	[Con018 - female]p.mzXML Peak height	[CKD009 - male]p.mzXML Peak height	[CKD010 - male]p.mzXML Peak height	[CKD011 - male]p.mzXML Peak height	[CKD012 -male]p.mzXML Peak height	[CKD013 - male]p.mzXML Peak height	[CKD014 - female]p.mzXML Peak height	[CKD015 - female]p.mzXML Peak height	[CKD016 - female]p.mzXML Peak height	[CKD017 - female]p.mzXML Peak height	[CKD018 - female]p.mzXML Peak height	1[Pooled_Control_Male]n.mzXML Peak height	1[Pooled_Control_Female]n.mzXML Peak height	1[Pooled_CKD_Male]n.mzXML Peak height	1[Pooled_CKD_Female]n.mzXML Peak height
2529	134.028	0.97	778n	Negative_Garrett_MetabolitStd_Library_RP_edited190703JGC.csv	C4H9NO2S	HOMOCYSTEINE	0	9331.21	0	12822.6	11973.1	12885	11276.7	9682.86	0	15413.9	10431.1	0	10455.2	0	9406.49	18212.8	0	0	0	11494.5	9758.92	11495.1
4185	157.028	0.91	222285n	Negative_Garrett_MetabolitStd_Library_RP_edited190703JGC.csv	C4H10O4	ERYTHRITOL	11661.4	13281.4	8763.28	0	9646.29	0	6961.63	10201.4	9127.7	0	0	9574.43	8712.08	0	14234.1	8227.61	11215.1	0	9457.81	0	0	9733.93
4221	189.088	0.85	439283n	Negative_Garrett_MetabolitStd_Library_RP_edited190703JGC.csv	C7H14N2O4	LL-2,6-DIAMINOHEPTANEDIOATE	31320.7	24293.3	32128.9	60570.8	42249.6	44807	44204.1	38313.2	37404.9	34794.9	39004.3	41185.8	34965.6	58766.8	65572.6	46307.9	50474.8	47730.6	34272.6	42392.1	30168.5	51350
4229	175.024	0.84	54670067n	Negative_Garrett_MetabolitStd_Library_RP_edited190703JGC.csv	C6H8O6	ASCORBIC ACID	44944.7	30730.5	35149.4	39065.1	48195	87645.3	32938.1	27187.6	30337.1	50666.6	47391	28296.4	38819.2	36544.7	32032.5	50775.7	39391.9	33692.1	47582.9	33530.8	38398.8	32739.6
3313	166.975	1.1	1005n	Negative_Garrett_MetabolitStd_Library_RP_edited190703JGC.csv	C3H5O6P	PHOSPHO(ENOL)PYRUVIC ACID	11179.5	8053.92	8646.83	12004.1	7823.18	8621.62	6885.53	0	8305.07	10084.2	9022.79	11330.2	24167.3	8908.87	0	18743	11223.8	0	67795.2	0	10087.3	9338.66
3038	184.985	0.98	439278n	Negative_Garrett_MetabolitStd_Library_RP_edited190703JGC.csv	C3H7O7P	L-2-PHOSPHOGLYCERIC ACID	10819.2	7432.83	13604.9	13001.8	7446.35	13011.1	10505.1	8389.6	9223.33	23937.4	22359.3	9815.17	7272.13	8624	14318.6	15000.3	13791.7	8553.97	134959	9654.93	11411.8	8461.24
3982	114.056	0.89	C16435	Negative_Garrett_MetabolitStd_Library_RP_edited190703JGC.csv	C5H9NO2	Proline	38443.6	30056	31977.3	15214.3	25006.5	14572.6	19479.5	8554.39	9069.84	23465.9	14062.3	9180.46	26622.7	0	10760.4	8737.23	0	11052.9	20328.6	10486.5	22740.4	0
2411	221.06	0.8	439258n	Negative_Garrett_MetabolitStd_Library_RP_edited190703JGC.csv	C7H14N2O4S	L-CYSTATHIONINE	16491.9	14792.5	16818.3	12343.7	17802.9	8819.77	12613	10465.5	15982.4	18809.4	15832.7	16590.5	23068	0	32273.1	16031.3	12581.8	13686.6	12201.8	18367.6	21752.9	11843.2
1165	188.057	2.34	185n	Negative_Garrett_MetabolitStd_Library_RP_edited190703JGC.csv	C7H11NO5	N-ACETYL-DL-GLUTAMIC ACID	40998.3	39729.4	34135	39348.4	58495.8	44656.3	29787.8	43501.2	40911.4	45820	41600	36495.7	59730.8	47175.2	47806.9	46361.6	50632.7	25864.8	33070.2	37627.2	39979.8	38545
4199	163.061	0.95		Negative_Garrett_MetabolitStd_Library_RP_edited190703JGC.csv	C6H12O5	2-deoxy-D-galactose (fructose/glucose)	37200.4	30233.4	41928.3	31832.6	24230	33243.5	24839.3	23636.4	26213.6	35122.1	30579.8	27995.1	25092.7	26196.3	21627.3	12447.8	24566.4	29579.8	23123.7	34953.6	24453.4	29944.9
2315	168.99	0.83	668n	Negative_Garrett_MetabolitStd_Library_RP_edited190703JGC.csv	C3H7O6P	DIHYDROXYACETONE PHOSPHATE	61101.6	48274	29262.4	76472	39069.3	66953.7	37410.3	30727.3	39485.2	78309.5	35828.3	44739.5	55177.8	50569.5	63138.4	40970.1	61910.7	67065.7	3.09578e+06	40856.9	61866.8	54417.1
3160	130.087	2.3	6306n	Negative_Garrett_MetabolitStd_Library_RP_edited190703JGC.csv	C6H13NO2	L-ISOLEUCINE	86629.2	75085	40987.9	54373.3	90486.2	69659.3	24943.5	22768.1	108401	41612.9	116757	41913.6	57472.5	138011	20913.5	42199.5	40905.8	50928.2	48993.5	47618.6	54343.1	111280
1044	145.015	1.05	51n	Negative_Garrett_MetabolitStd_Library_RP_edited190703JGC.csv	C5H6O5	ALPHA-KETOGLUTARIC ACID	113130	81562	117298	103065	93284.9	226452	76913.4	72777.7	114227	103152	159076	80896.5	109532	92294.9	104705	96142.7	70577.7	89134.7	121408	123193	135974	93231.9
3547	175.024	1.03	54670067n	Negative_Garrett_MetabolitStd_Library_RP_edited190703JGC.csv	C6H8O6	ASCORBIC ACID	8617531	1.36966e+06	6678616	2.26514e+06	1989732	63767.7	2.19133e+06	2.72319e+06	2187329	6.19011e+06	828781	3.28513e+06	7.69547e+06	2.23991e+06	32032.5	244422	1211389	33692.1	47582.9	33530.8	38398.8	29885.7
1077	147.067	2.35	10428n	Negative_Garrett_MetabolitStd_Library_RP_edited190703JGC.csv	C6H12O4	MEVALOLACTONE	46014.3	41709.9	64646.8	34986.6	49726.8	193514	69562	134267	96644.3	95963.8	66127.3	54998.3	266751	64506.2	79849.3	50619.9	40181.3	69035.4	251478	90378.9	101644	49377.4
3082	227.068	4.68	13712n	Negative_Garrett_MetabolitStd_Library_RP_edited190703JGC.csv	C9H12N2O5	DEOXYURIDINE	61185.5	79489	46684.5	74813.1	80870.4	134177	58786.8	69043.8	68643.9	57593.2	59620.5	96117.3	78353.4	63350.6	83989.7	61441.8	65501.5	60794.4	52377.7	86103.1	77666.2	62817.4
819	337.055	1.56	65110n	Negative_Garrett_MetabolitStd_Library_RP_edited190703JGC.csv	C9H15N4O8P	5-AMINOIMIDAZOLE-4-CARBOXAMIDE-1-BETA-D-RIBOFURANOSYL 5'-MONOPHOSPHATE	70509.2	66902.4	63503	29918.3	58172.6	197997	64428.3	51301.8	73976.8	159198	58952.4	62329.5	119498	37463.6	230233	114441	133925	64808.5	82693.9	84914.5	92413.4	102443
2322	665.214	1.05	439531n	Negative_Garrett_MetabolitStd_Library_RP_edited190703JGC.csv	C24H42O21	STACHYOSE	66146.3	53047	54180.2	239026	100111	76798.3	66370.8	79846.1	64046.6	29010.9	88417.1	81247.5	31756.8	71346.9	91333.9	69117.5	61718.7	76517	338165	101146	53931.7	69215.2
2669	193.035	0.77	ISO-11	Negative_Garrett_MetabolitStd_Library_RP_edited190703JGC.csv	C6H10O7	D-GLUCURONIC ACID/D-GLUCURONOLACTONE/D-(+)-GALACTURONIC ACID	93033.9	180182	92629.9	109990	125587	162552	125549	111770	134731	100019	156761	92389.5	78486.4	110296	136993	110948	150389	112574	95080.3	137894	107306	93873.1
2412	130.051	0.75	137n	Negative_Garrett_MetabolitStd_Library_RP_edited190703JGC.csv	C5H9NO3	5-AMINOLEVULINIC ACID	270570	150101	200584	69877.4	43172.5	46951.2	86932.7	50078.4	268173	251715	162178	275208	307787	83247	112235	45639.5	85903	80083	153736	45627.9	282677	116630
1481	503.161	0.95	439242n	Negative_Garrett_MetabolitStd_Library_RP_edited190703JGC.csv	C18H32O16	D-(+)-RAFFINOSE	108207	121494	87458	64916.3	162738	139147	56622.7	150997	86784.7	89256.1	102069	171731	24921.5	77526.4	130852	114214	141640	180342	283563	75565.4	52344.1	38830.2
2984	246.017	1.94	1051n	Negative_Garrett_MetabolitStd_Library_RP_edited190703JGC.csv	C8H10NO6P	PYRIDOXAL 5'-PHOSPHATE	95621.4	83912.2	87179.1	82696.7	108007	141018	98555.3	80845.2	98272.9	99921.8	91185.8	89173.2	81490.9	88558.1	69570.9	85417.7	83228	76653.9	78093.3	97278.3	79683	68602.4
524	111.02	1.47	1174n	Negative_Garrett_MetabolitStd_Library_RP_edited190703JGC.csv	C4H4N2O2	URACIL	226389	257606	218511	93651.6	138567	296681	106649	103788	231609	334374	164087	299531	318636	213512	180118	212025	131247	109258	673445	139392	252424	160074
4011	181.071	0.75	6251n	Negative_Garrett_MetabolitStd_Library_RP_edited190703JGC.csv	C6H14O6	Mannitol	81162.9	47590.8	110532	104482	46922.4	94935.9	47315.3	137756	132566	171588	105134	84408.5	137989	86296.5	104060	115208	97388.9	109556	86605	125303	106448	119708
687	103.04	2.32	11671n	Negative_Garrett_MetabolitStd_Library_RP_edited190703JGC.csv	C4H8O3	ALPHA-HYDROXYISOBUTYRIC ACID	200493	287248	184693	186752	199642	347386	166312	224919	204298	216188	216136	200899	376874	186938	196371	245246	198853	233002	223034	210995	233269	195693
945	116.071	1.14	6287n	Negative_Garrett_MetabolitStd_Library_RP_edited190703JGC.csv	C5H11NO2	L-VALINE	136341	93413.5	140894	172405	146481	179233	116109	97712.4	96404.7	124922	116326	105757	116237	105814	98391.7	110412	86744.9	126410	88689.6	138717	104105	104620
880	130.051	2.36	88064n	Negative_Garrett_MetabolitStd_Library_RP_edited190703JGC.csv	C5H9NO3	N-ACETYL-L-ALANINE	113699	121155	127713	124765	99870.6	174111	87291.6	93112.2	126724	140824	130958	138999	157269	99979.8	159743	102945	106567	103075	187578	105564	132189	101281
1275	503.162	0.88	439242n	Negative_Garrett_MetabolitStd_Library_RP_edited190703JGC.csv	C18H32O16	D-(+)-RAFFINOSE	102947	103509	87458	276097	162097	142578	121666	143178	86784.7	89256.1	157912	162267	24921.5	105527	126301	114196	139611	167293	276834	160328	105730	135689
1070	138.98	0.77	546n	Negative_Garrett_MetabolitStd_Library_RP_edited190703JGC.csv	C2H5O5P	PHOSPHONOACETATE	212677	146579	147958	155540	144362	151619	128133	125454	133453	97195.5	112565	131769	157997	119910	127592	101324	126713	153134	179647	140804	140278	135323
741	130.087	2.51	857n	Negative_Garrett_MetabolitStd_Library_RP_edited190703JGC.csv	C6H13NO2	LEUCINE	165965	126895	190340	194530	150572	294235	137030	122863	160536	191527	205000	170206	213869	182622	148655	162315	138512	165863	146938	158141	188952	154668
832	152.002	0.91	1549098n	Negative_Garrett_MetabolitStd_Library_RP_edited190703JGC.csv	C3H7NO4S	3-SULFINO-L-ALANINE	254170	263771	291135	223728	256323	169325	238678	223015	238471	155425	233922	314519	366405	175856	229891	212968	209064	272839	425854	160867	207711	197815
761	140.15	2.47	ISTD-02-NEG	Negative_Garrett_MetabolitStd_Library_RP_edited190703JGC.csv	C6H3D10NO2	Leucine-D10	166992	186803	157173	166515	189531	168128	176218	163471	180851	183709	178491	174184	172091	166228	169750	174740	180395	160819	174084	171495	165859	168340
3276	338.99	0.71	C00354	Negative_Garrett_MetabolitStd_Library_RP_edited190703JGC.csv	C6H14O12P2	Fructose 1,6-bisphosphate	128267	144696	144868	220317	275178	243996	255728	279589	181538	191033	221765	176727	141234	300596	197104	253816	259499	248370	261962	227943	174380	215627
475	146.046	1.18	352294n	Negative_Garrett_MetabolitStd_Library_RP_edited190703JGC.csv	C5H9NO4	N-ACETYL-DL-SERINE	428858	403691	439513	230404	244654	364014	208406	189170	391344	395524	443839	379479	460843	191191	328881	256837	187122	193866	310303	244466	389776	213513
735	160.061	0.93	439377n	Negative_Garrett_MetabolitStd_Library_RP_edited190703JGC.csv	C6H11NO4	N-METHYL-L-GLUTAMATE	184137	110831	178293	269357	385262	105876	208308	273510	178504	194297	148387	240317	235461	211816	227138	397422	374785	334123	169106	194915	201753	277714
240	171.006	0.76	ISO-10	Negative_Garrett_MetabolitStd_Library_RP_edited190703JGC.csv	C3H9O6P	GLYCEROL 2-PHOSPHATE/SN-GLYCEROL 3-PHOSPHATE	499924	644877	619030	183620	511786	470319	646324	613862	364513	963999	305943	547170	1.18849e+06	645783	178249	291101	189207	308137	5.56306e+06	457743	656097	325719
466	242.078	1.57	6175n	Negative_Garrett_MetabolitStd_Library_RP_edited190703JGC.csv	C9H13N3O5	CYTIDINE	369457	325037	387028	158324	258750	588704	241734	226647	348342	405896	393655	404630	503947	248480	270567	289416	208868	256921	768833	279073	389829	228234
410	145.098	0.64	5962n	Negative_Garrett_MetabolitStd_Library_RP_edited190703JGC.csv	C6H14N2O2	L-LYSINE	341865	154344	206924	1.0398e+06	376885	385510	507277	472306	256471	497071	273260	400526	256333	367649	359283	218124	346683	455612	208880	500420	300015	356831
220	137.036	1.95	736715n	Negative_Garrett_MetabolitStd_Library_RP_edited190703JGC.csv	C6H6N2O2	UROCANATE	672834	655409	918792	736293	805860	704457	413169	570115	332520	1.0757e+06	446584	566803	274491	349416	513911	585010	732474	572566	425132	592603	575648	491731
377	103.04	2.44	11671n	Negative_Garrett_MetabolitStd_Library_RP_edited190703JGC.csv	C4H8O3	ALPHA-HYDROXYISOBUTYRIC ACID	830221	760597	573481	681878	801885	765004	388964	531609	452210	550280	446442	507735	651447	522974	346486	356948	317093	422019	418583	642063	443432	352756
334	195.051	0.78	ISO-12	Negative_Garrett_MetabolitStd_Library_RP_edited190703JGC.csv	C6H12O7	GLUCONIC ACID/D-GULONIC ACID GAMA-LACTONE	1.05175e+06	626798	746185	479192	890612	678073	354700	385453	768641	639978	669561	777176	847758	357982	582414	450165	384964	470634	590329	426505	728630	382827
571	174.052	0.9	439918n	Negative_Garrett_MetabolitStd_Library_RP_edited190703JGC.csv	C5H9N3O4	N-AMIDINO-L-ASPARTATE	311019	344580	414686	436810	408454	362631	357817	362583	362763	299834	438591	416060	359537	320386	407398	298602	322158	345870	325633	363920	357940	315776
485	308.099	0.85	439197n	Negative_Garrett_MetabolitStd_Library_RP_edited190703JGC.csv	C11H19NO9	N-ACETYLNEURAMINATE	328049	385861	356201	607425	640021	858319	669716	549177	340016	381091	438525	398663	457418	583756	562949	550492	591539	614433	477274	623852	388342	560357
3419	105.019	0.91	439194n	Negative_Garrett_MetabolitStd_Library_RP_edited190703JGC.csv	C3H6O4	GLYCERIC ACID	564175	603593	565467	41320.4	469653	699220	367795	468970	391256	716123	808695	560555	955632	534394	463984	699811	518571	519103	776423	467598	636284	509576
277	115.003	2.18	C00122	Negative_Garrett_MetabolitStd_Library_RP_edited190703JGC.csv	C4H4O4	Fumaric Acid	495911	481705	519511	513860	681335	357397	591815	423558	559623	798663	443778	649087	821178	714530	228610	274984	386227	651705	1.29236e+06	454229	631101	428829
1206	118.051	0.74	IS0-7	Negative_Garrett_MetabolitStd_Library_RP_edited190703JGC.csv	C4H9NO3	THREONINE/HOMOSERINE	700490	421254	574930	763454	594313	411816	494296	450646	478044	642960	600615	287342	485803	429083	436400	427955	426542	541928	543890	478113	531503	375211
302	105.019	0.85	439194n	Negative_Garrett_MetabolitStd_Library_RP_edited190703JGC.csv	C3H6O4	GLYCERIC ACID	566129	564928	563886	518323	458382	699163	369338	443597	394678	725167	804136	553869	958543	542649	460277	652027	513289	514695	747201	464129	637373	503633
442	136.107	2.51	ISTD-14-NEG	Negative_Garrett_MetabolitStd_Library_RP_edited190703JGC.csv	(*CH3)2*CH*CH2*CH(NH2)*COOH	L-Leucine-13C6	438943	419385	430071	488148	432765	431486	445816	446811	430540	438887	464405	422374	446710	441355	432139	413087	442477	445224	417361	402274	407980	415183
413	346.055	1.76	6083n	Negative_Garrett_MetabolitStd_Library_RP_edited190703JGC.csv	C10H14N5O7P	ADENOSINE 5'-MONOPHOSPHATE	1.04056e+06	725822	628134	5.88591e+06	2.04919e+06	747694	1.72687e+06	1.47247e+06	258411	494835	281691	609208	226843	432787	4.62548e+06	309246	2.62817e+06	1.26274e+06	4.13885e+06	2.17088e+06	363029	1.79862e+06
478	133.081	0.91	ISTD-01-NEG	Negative_Garrett_MetabolitStd_Library_RP_edited190703JGC.csv	C4H6D3N3O2	Creatine-D3	688718	700369	667613	481463	650146	197086	562971	713005	467645	394812	474471	575535	704846	472697	505223	735853	669021	669472	704162	339227	453438	555229
200	174.041	1.59	65065n	Negative_Garrett_MetabolitStd_Library_RP_edited190703JGC.csv	C6H9NO5	N-ACETYL-L-ASPARTIC ACID	529698	741194	572699	897544	1.2429e+06	1.48255e+06	723983	1.19617e+06	1.0939e+06	1.22052e+06	669079	511691	1.03805e+06	1.86628e+06	611562	1.13126e+06	1.93315e+06	831960	507675	1.11898e+06	909720	1.19703e+06
396	122.976	0.79	160226n	Negative_Garrett_MetabolitStd_Library_RP_edited190703JGC.csv	C2H4O4S	Sulfoacetaldehyde	687797	666786	1.17268e+06	1.03751e+06	882950	1.06904e+06	668333	566180	667604	520798	1.20873e+06	1.00989e+06	901392	489222	621328	461489	486254	636327	1.09562e+06	902108	878972	548946
281	173.009	1	54670067n	Negative_Garrett_MetabolitStd_Library_RP_edited190703JGC.csv	C6H8O6	ASCORBIC ACID-2H	888336	668358	911632	787167	844283	2.14737e+06	689398	518471	900482	790647	1.33829e+06	652662	914354	645890	865636	716831	570897	749756	1.04101e+06	1.00332e+06	1.12276e+06	658970
398	209.03	0.77	33037n	Negative_Garrett_MetabolitStd_Library_RP_edited190703JGC.csv	C6H10O8	D-SACCHARIC ACID	1.15348e+06	1.03495e+06	1.13885e+06	744101	760978	576328	915226	591558	833703	519817	851647	1.01294e+06	1.14946e+06	622160	666146	584357	696553	734185	1.5181e+06	704525	938282	634475
2370	173.009	1.08	54670067n	Negative_Garrett_MetabolitStd_Library_RP_edited190703JGC.csv	C6H8O6	ASCORBIC ACID-2H	52785.1	697878	927739	808346	835915	2.23016e+06	693754	541176	940489	794579	1.37512e+06	688914	910361	653869	869467	717575	600023	751686	1.11476e+06	1.04453e+06	1.11181e+06	658720
3103	131.046	0.7	6267n	Negative_Garrett_MetabolitStd_Library_RP_edited190703JGC.csv	C4H8N2O3	ASPARAGINE	755490	1.23951e+06	755469	1.0502e+06	783142	777131	594671	687648	755899	877665	646780	598900	882546	666602	698096	725476	777244	675146	876255	702163	678851	735007
353	112.052	0.93	588n	Negative_Garrett_MetabolitStd_Library_RP_edited190703JGC.csv	C4H7N3O	CREATININE	955135	905684	922872	905139	965215	666349	901089	908803	790245	601758	748666	954448	1.04448e+06	671776	868854	863501	839330	907740	891270	799245	813229	778511
177	174.088	0.8	9750n	Negative_Garrett_MetabolitStd_Library_RP_edited190703JGC.csv	C6H13N3O3	CITRULLINE	611558	733658	749222	1.23215e+06	897876	821570	735255	708059	1.54714e+06	1.49489e+06	1.4551e+06	1.00547e+06	1.10874e+06	1.28943e+06	1.48263e+06	1.18941e+06	1.34488e+06	1.18211e+06	901703	831774	1.22677e+06	1.19053e+06
176	217.03	0.77	5793n	Negative_Garrett_MetabolitStd_Library_RP_edited190703JGC.csv	C6H12O6	GLUCOSE/FRUCTOSE	980118	418183	1.11768e+06	1.5805e+06	1.41938e+06	1.67623e+06	1.09138e+06	864287	1.78769e+06	1.49518e+06	1.3172e+06	969218	628127	1.29001e+06	1.50512e+06	1.345e+06	1.59184e+06	1.42727e+06	1.01279e+06	1.42891e+06	1.21858e+06	1.26664e+06
165	243.062	2.97	6029n	Negative_Garrett_MetabolitStd_Library_RP_edited190703JGC.csv	C9H12N2O6	URIDINE	1.18986e+06	981817	1.27457e+06	711130	818822	2.0471e+06	688033	765584	1.21597e+06	1.68085e+06	1.14206e+06	1.43118e+06	2.13696e+06	959199	1.07858e+06	1.28481e+06	971832	869503	1.46282e+06	1.01305e+06	1.43269e+06	1.02702e+06
214	147.03	1.64		Negative_Garrett_MetabolitStd_Library_RP_edited190703JGC.csv	C5H8O5	2-hydroxyglutarate	1.32307e+06	1.40923e+06	1.39713e+06	1.13979e+06	1.35311e+06	1.85223e+06	1.57185e+06	1.64639e+06	1.23373e+06	1.12071e+06	897135	1.17781e+06	1.89096e+06	1.19745e+06	1.22022e+06	863876	1.31428e+06	1.52274e+06	2.41577e+06	1.4267e+06	1.26116e+06	1.16214e+06
89	157.037	0.84	204n	Negative_Garrett_MetabolitStd_Library_RP_edited190703JGC.csv	C4H6N4O3	ALLANTOIN	1.24468e+06	981062	1.29916e+06	1.38714e+06	1.41762e+06	2089056	955652	1.1492e+06	3.04928e+06	3.91509e+06	2.77969e+06	3.45409e+06	2.80892e+06	1.70766e+06	3.20559e+06	1.84673e+06	1.67082e+06	1.7952e+06	1.07222e+06	1.39018e+06	3.05315e+06	1.97806e+06
175	180.066	3.36	6057n	Negative_Garrett_MetabolitStd_Library_RP_edited190703JGC.csv	C9H11NO3	L-TYROSINE	2.17107e+06	1.98554e+06	1.49084e+06	2.99264e+06	2.69355e+06	2.56783e+06	1.87984e+06	1.20222e+06	1.23043e+06	1.51102e+06	1.74774e+06	1.21448e+06	1.49089e+06	1.39223e+06	1.2678e+06	1.48448e+06	1.18228e+06	1.38058e+06	1.56217e+06	2.18392e+06	1.44994e+06	1.27605e+06
124	148.044	1.44	6137n	Negative_Garrett_MetabolitStd_Library_RP_edited190703JGC.csv	C5H11NO2S	L-METHIONINE	2.41202e+06	1.02787e+06	1.77803e+06	3.31111e+06	2.63854e+06	2.47907e+06	2.26382e+06	1.29205e+06	1.6172e+06	2.57034e+06	2.55101e+06	1.22866e+06	1.62281e+06	1.52122e+06	1.32408e+06	1.34296e+06	1.13996e+06	1.57462e+06	1.57506e+06	2.28762e+06	1.76386e+06	1.29821e+06
169	203.083	7.7	6305n	Negative_Garrett_MetabolitStd_Library_RP_edited190703JGC.csv	C11H12N2O2	Tryptophan	1.68756e+06	1.82675e+06	1.44806e+06	1.69648e+06	1.85339e+06	2.93284e+06	1.71442e+06	1.6325e+06	1.45016e+06	1.62711e+06	1.48025e+06	1.59525e+06	1.63293e+06	1.48879e+06	1.48068e+06	1.54373e+06	1.38957e+06	1.51217e+06	1.43843e+06	1.89275e+06	1.53251e+06	1.57448e+06
162	179.056	0.76	ISO-3	Negative_Garrett_MetabolitStd_Library_RP_edited190703JGC.csv	C6H12O6	C6H12O6-HEXOSE/KETOSE/INOSITOL	1.79255e+06	949057	2.07702e+06	2.35901e+06	2.19314e+06	1.90914e+06	2.01992e+06	1.94005e+06	2.3646e+06	1.7343e+06	1.77868e+06	1.54465e+06	982912	2.16004e+06	2.27994e+06	2.06739e+06	2.7018e+06	2.16575e+06	1.18141e+06	1.91718e+06	1.51179e+06	2.18153e+06
116	239.115	0.75	112072n	Negative_Garrett_MetabolitStd_Library_RP_edited190703JGC.csv	C10H16N4O3	L-ANSERINE	2.66084e+06	3.07691e+06	2.98207e+06	1.59147e+06	1.52817e+06	1.80733e+06	1.4886e+06	1.52901e+06	3.02174e+06	2.86038e+06	2.93908e+06	2.39212e+06	2.13183e+06	1.34185e+06	1.96052e+06	1.72287e+06	1.59707e+06	1.25726e+06	1.53713e+06	1.42056e+06	2.47015e+06	1.46721e+06
166	322.044	1.09	6131n	Negative_Garrett_MetabolitStd_Library_RP_edited190703JGC.csv	C9H14N3O8P	CMP	1.83872e+06	1.34773e+06	1.488e+06	2.21907e+06	2.09893e+06	3.46107e+06	2.04885e+06	1.83355e+06	1.48676e+06	1.67243e+06	1.47332e+06	1.51307e+06	1.28074e+06	1.65316e+06	2.40899e+06	1.52036e+06	1.64792e+06	1.94596e+06	1.33446e+06	2.15204e+06	1.43892e+06	1.77856e+06
167	362.05	2.17	6804n	Negative_Garrett_MetabolitStd_Library_RP_edited190703JGC.csv	C10H14N5O8P	GUANOSINE 5'-MONOPHOSPHATE	1.58548e+06	1.90718e+06	1.63128e+06	1.4396e+06	1.76789e+06	2.24693e+06	1.80663e+06	1.69853e+06	1.84952e+06	1.65582e+06	1584952	1.95604e+06	2.17152e+06	1.65272e+06	1.79375e+06	1.63345e+06	1.71203e+06	1.76013e+06	2.11104e+06	1.73278e+06	1.83464e+06	1.66907e+06
156	145.062	0.74	5961n	Negative_Garrett_MetabolitStd_Library_RP_edited190703JGC.csv	C5H10N2O3	L-GLUTAMINE	1.98569e+06	2.7153e+06	1.93296e+06	2.98342e+06	2.09836e+06	1.54424e+06	2.23567e+06	2.61267e+06	2.40372e+06	1.83956e+06	1.95455e+06	1.8408e+06	2.08065e+06	2.47026e+06	2.13657e+06	1.8919e+06	3.17579e+06	2.5003e+06	3.14903e+06	2.03429e+06	1.88271e+06	2.3142e+06
119	154.062	0.7	6274n	Negative_Garrett_MetabolitStd_Library_RP_edited190703JGC.csv	C6H9N3O2	L-HISTIDINE	2.48499e+06	2.57208e+06	2.36056e+06	4.16141e+06	2.79588e+06	3.7563e+06	2.61974e+06	2.35221e+06	2.62316e+06	2.84478e+06	2.81965e+06	2.58718e+06	3.16499e+06	2.43144e+06	2.38484e+06	1.78445e+06	1.92498e+06	2.7022e+06	2.69564e+06	2.9754e+06	2.79885e+06	2.14377e+06
98	377.085	0.84	ISO-4	Negative_Garrett_MetabolitStd_Library_RP_edited190703JGC.csv	C12H22O11	DISACCHARIDE (6C/6C)/2-alpha-D-glucosyl-D-glucose	3.1291e+06	2.50935e+06	2.95716e+06	5.27162e+06	3.60594e+06	4.81808e+06	3.84769e+06	3.97597e+06	4.52539e+06	3.34087e+06	4.993e+06	4.52846e+06	1.80672e+06	2.90706e+06	3.84771e+06	2.84271e+06	3.90955e+06	4.71464e+06	3.9146e+06	3.46943e+06	3.61321e+06	3.48458e+06
96	104.035	0.7	5951n	Negative_Garrett_MetabolitStd_Library_RP_edited190703JGC.csv	C3H7NO3	L-SERINE	2.53364e+06	3.24027e+06	2.62926e+06	3.75391e+06	2.85754e+06	2.71995e+06	2.27257e+06	2.30854e+06	2.38992e+06	3.42568e+06	2.44842e+06	2201830	2546325	2.57093e+06	2.99797e+06	2.56902e+06	2.67963e+06	2.49643e+06	2.78972e+06	2.91889e+06	2.54378e+06	2.58114e+06
2426	173.104	0.7	6322n	Negative_Garrett_MetabolitStd_Library_RP_edited190703JGC.csv	C6H14N4O2	L-ARGININE	2489345	2.57651e+06	2.12107e+06	7303821	3900567	3629910	3.81097e+06	4619994	2821827	4.13745e+06	2.3739e+06	4.02792e+06	3.0441e+06	4.053e+06	2781682	3.32773e+06	4.10973e+06	4.3383e+06	2.2143e+06	4197634	3.30999e+06	3742789
128	132.03	0.75	83887n	Negative_Garrett_MetabolitStd_Library_RP_edited190703JGC.csv	C4H7NO4	ASPARTATE	3.25327e+06	4.22204e+06	2.97955e+06	5.30449e+06	4.22321e+06	2.85732e+06	4.60005e+06	3.6666e+06	3.79485e+06	2.4899e+06	2.6424e+06	3.10168e+06	1.93863e+06	3.3844e+06	4.36863e+06	3.39175e+06	5.01535e+06	5.35898e+06	2.46273e+06	3.80184e+06	2.70537e+06	4.01117e+06
146	146.046	0.78	33032n	Negative_Garrett_MetabolitStd_Library_RP_edited190703JGC.csv	C5H9NO4	L-GLUTAMIC ACID	2.76174e+06	2.59886e+06	3.88299e+06	4.23344e+06	3.51504e+06	3.07808e+06	4.61921e+06	3.73008e+06	3.43401e+06	2.02393e+06	3.23681e+06	3.51969e+06	2.75324e+06	2.49843e+06	2.1984e+06	2.88125e+06	4.3416e+06	3.82665e+06	11500000	3.78559e+06	2.88861e+06	3.07488e+06
75	215.033	0.77	C00293/C01496	Negative_Garrett_MetabolitStd_Library_RP_edited190703JGC.csv	C6H12O6	GLUCOSE/FRUCTOSE	3.20138e+06	1.24931e+06	3.6086e+06	5.19165e+06	4.68688e+06	5.12669e+06	3.2014e+06	3.0696e+06	5.70822e+06	4.67423e+06	4.38002e+06	3.15501e+06	1.90905e+06	3.98714e+06	5.05636e+06	4.26863e+06	4.83926e+06	4.20812e+06	3.12797e+06	4.35991e+06	3.93242e+06	4.34877e+06
115	170.092	6.18	ISTD-15-NEG	Negative_Garrett_MetabolitStd_Library_RP_edited190703JGC.csv	*C6H5CH2CH(NH2)COOH	L-Phenylalanine-13C6	2.92704e+06	3.06095e+06	3.34288e+06	3.2673e+06	3.43872e+06	3.08346e+06	3.34335e+06	3.15206e+06	3.37498e+06	2.86976e+06	3.30203e+06	3.27656e+06	3.3511e+06	3.49028e+06	3.17133e+06	2.85059e+06	3.41743e+06	3.44705e+06	2.92034e+06	2.98468e+06	3.04278e+06	3.02219e+06
101	186.086	3.36	ISTD-16-NEG	Negative_Garrett_MetabolitStd_Library_RP_edited190703JGC.csv	HO*C6H4CH2CH(NH2)COOH	L-Tyrosine-13C6	3.11894e+06	3.22001e+06	2.99889e+06	3.09461e+06	3.20167e+06	3.0968e+06	3.24608e+06	3.36958e+06	3.23528e+06	3.28618e+06	3.05154e+06	3.08306e+06	3.19439e+06	3.12075e+06	3.13341e+06	3.11021e+06	3.16218e+06	3.14895e+06	2.94625e+06	3.0223e+06	3.04726e+06	2.90237e+06
91	218.103	6.64		Negative_Garrett_MetabolitStd_Library_RP_edited190703JGC.csv	C9H17NO5	Pantothenic Acid	2.14632e+06	1.67707e+06	2.11908e+06	4.35194e+06	4.07882e+06	6.11575e+06	5.13738e+06	3.92492e+06	3.51528e+06	3.75815e+06	3.83617e+06	4.10794e+06	2.93902e+06	3.83806e+06	3.36548e+06	2.96506e+06	3.723e+06	3.99302e+06	2.74626e+06	4.76641e+06	3.29679e+06	3.33915e+06
78	151.026	2.59	1188n	Negative_Garrett_MetabolitStd_Library_RP_edited190703JGC.csv	C5H4N4O2	XANTHINE	4.15233e+06	3.7283e+06	4.10713e+06	2.82954e+06	3.60796e+06	7.66383e+06	3.69698e+06	3.20842e+06	3.38844e+06	4.54277e+06	3.78996e+06	5.21972e+06	5.73575e+06	3.43857e+06	3.41617e+06	3.98558e+06	3.35032e+06	3.29897e+06	6.53594e+06	4.21303e+06	4.52827e+06	3.2167e+06
[truncated: 1,239 more rows]

## Sheet: Pos ANOVA male con v CKD
	ANOVA Results (PVALUE <= 0.05)				Peak Height
Metabolite ID by Search	m/z or Metabolite (internal library)	F value	P-value	FDR adjusted P-value	Con001	Con002	Con003	CKD001	CKD002	CKD003	CKD004	CKD005	Mean Con	Mean CKD	Fold Change from Con	Log(2)FC
[truncated: 205 more rows]

## Sheet: Pos ANOVA female con v CKD
	ANOVA Results (PVALUE <= 0.05)				Peak Height
[truncated: 133 more rows]

[truncated: 2 more sheets: Neg ANOVA male con v CKD, Neg ANOVA female con v CKD]
